# Supplementary material for: IL-18 Binding Protein, a biomarker of strength maintenance after surgery but reduced physical performance in age-related sarcopenia
Source: PLoS One. 2026 Jan 27;21(1):e0340493. doi: 10.1371/journal.pone.0340493 (PMC12843554; doi:10.1371/journal.pone.0340493)
Supplement: S2 File — (XLSX) [file pone.0340493.s002.xlsx]

## Sheet: proteomics (Table S3)
ObjectName	DAY	A2M	ABL1	ABL2	ACAN	ACE2	ACP1	ACP5	ACVR1B	ACVRL1	ACY1	ADAM12	ADAM9	ADAMTS1	ADAMTS13	ADAMTS15	ADAMTS4	ADAMTS5	ADCYAP1	ADCYAP1_1	ADGRE2	ADGRG5	ADIPOQ	ADM	ADRBK1	ADSL	AFM	AFP	AGER	AGR2	AGRP	AGT	AHSG	AIF1	AIMP1	AIP	AK1	AKR1A1	AKR7A2	AKT1 AKT2 AKT3	AKT2	ALB	ALCAM	ALDOA	AMH	AMICA1	AMIGO2	AMN	ANG
1	0	13.27	7.17	9.29	9.86	7.94	10.93	12.31	7.4	10.15	11.41	7.84	10.5	7.63	11.39	8.57	6.71	8.06	7.89	6.86	8.72	9.29	10.08	10.92	13.58	13.35	14.53	9.08	9.33	8.74	10.71	11.59	10.64	11.55	11.23	12.49	14.7	12.06	12.26	12.48	13.78	12.8	13.26	15.78	13.36	8.11	11.47	7.21	11.78
3	0	13.5	7.21	9.24	9.12	7.99	10.77	12.8	7.6	10.22	11.62	7.96	10.7	7.67	12.38	8.57	6.59	7.95	8.19	6.97	8.42	9.47	11.28	10.87	12.44	11.22	14.76	8.61	8.82	9.48	11.26	11.94	10.42	11.23	11.59	12.02	15.11	11.75	11.07	12.04	13.42	12.53	13.64	15.47	13.24	9.51	10.87	6.51	12.11
5	0	13.97	7.43	9.67	9.17	7.87	11.53	13.01	7.69	10.21	11.55	8.1	10.32	8.02	12.24	8.91	6.91	8.78	7.68	7.08	9.02	10.49	10.48	10.73	11.73	11.34	14.14	9.07	8.51	9.51	12.01	12.12	10.15	11.23	11.3	11.05	13.78	11.68	10.02	11.04	11.63	12.25	13.67	14.82	13.42	8.23	10.95	6.81	12.19
7	0	13.63	7.42	9.73	9.33	7.67	10.27	12.84	7.7	10.2	10.94	8.17	10.6	7.65	12.27	8.6	7.1	9	7.31	7.29	9.25	9.43	11.47	10.87	11.21	10.87	14.35	8.58	9.28	9.18	11.48	12.09	10.49	11.07	11.5	10.68	13.63	11.46	9.22	10.93	12.07	12.49	13.64	15.37	13.54	8.41	11.12	6.87	12.08
8	0	13.42	7.39	9.5	9.37	7.98	11.3	11.87	7.58	10.48	10.56	8.35	10.5	7.84	11.53	8.7	6.78	8.62	7.53	7.1	9	9.32	11.57	10.74	10.6	9.99	14.18	8.74	11.18	9.04	11.04	11.2	10.28	11.1	11.12	10.58	13.28	11.69	8.97	10.65	11.48	12.78	13.73	14.59	13.44	8.56	10.95	7.26	12.09
9	0	13.82	7.7	9.79	9.68	7.69	9.73	12.57	7.68	10.45	12.81	8.57	10.59	7.95	12.7	8.58	6.64	8.27	7.48	6.95	9.97	9.82	11.3	10.52	10.88	11.12	15.2	8.45	9.36	9.23	11.19	11.33	10.56	11.18	11.58	10.88	13.7	12	9.35	10.77	11.73	12.65	13.89	15.31	13.21	8.04	11.15	6.52	11.48
13	0	13.88	7.37	9.54	9.56	7.98	12.63	12.57	7.49	10.19	10.59	8.13	10.8	7.58	12.46	8.38	6.96	8.58	7.34	7.31	9.28	9.48	11.86	10.98	11.67	10.79	14.33	9.02	9.3	9.16	10.81	11.48	10.3	10.89	11.36	11.42	14.67	11.76	10.48	11.01	12.37	12.9	13.8	15.55	13.56	8.23	11.34	6.67	11.66
16	0	13.27	7.63	9.4	9.3	7.85	9.68	12.83	7.71	10.01	12.11	8.11	10.41	7.49	12.33	8.98	6.75	7.69	8.24	7.11	8.7	9.26	10.46	11.18	11.14	12.05	14.62	8.47	9.95	9.65	11.43	11.73	10.4	11.26	11.74	11.77	13.87	11.59	9.56	11.02	12.1	12.73	13.59	15.18	13.49	8.2	11	8.38	11.96
17	0	13.73	7.42	9.39	9.57	8.4	10.68	12.69	7.55	10.53	10.61	8.11	10.45	8.02	12.73	8.95	6.89	7.85	7.82	7.44	8.73	9.74	11.4	10.99	11	9.72	14.46	8.73	10.85	9.21	10.94	11.76	10.7	10.98	12.11	11.39	14	11.35	9.65	11.12	12.58	12.43	13.94	15.64	13.36	8.72	11.47	6.84	12.52
19	0	13.43	7.33	9.38	9.6	8.04	12.64	12.37	7.59	10.17	11.45	8.09	10.71	7.82	12.37	8.71	6.73	8.3	7.39	7.04	8.04	9.58	11.03	10.8	13.14	10.37	14.79	8.73	8.45	9.27	11.5	11.98	10.67	11.13	11.41	12.68	14.3	11.89	11.53	12.23	13.68	12.89	13.39	15.54	13.26	8.02	10.92	6.6	11.87
20	0	13.6	7.66	9.63	9.4	8.04	12.12	12.71	7.52	11.8	10.89	8.31	10.2	7.67	12.3	10.02	7.08	8.45	7.3	7.23	9.07	9.49	10.69	11.03	10.69	13.63	15.04	8.77	10.77	9.33	11.68	11.92	10.74	11.04	11.46	11	14.35	11.25	9.71	10.75	11.82	12.93	13.66	15.75	13.51	8.38	10.8	6.75	11.76
21	0	13.27	7.4	9.49	9.22	7.9	12.54	12.1	7.56	10.24	11.64	8.03	11.48	8.11	12.23	8.8	6.99	7.49	7.34	7.02	8.53	9.55	12.55	10.58	11.15	11.23	14.51	8.77	9.26	9.57	11.88	11.41	10.68	10.91	11.95	11.04	14.46	11.09	10	10.76	12.1	12.76	13.87	15.62	13.13	8.01	11.53	6.68	11.92
22	0	13.66	7.37	9.46	9.16	7.99	12.28	12.89	7.49	10.33	11.68	8.06	10.31	7.89	11.82	8.65	6.98	8.49	8.25	6.88	9.2	9.7	11	11.07	13.05	9.43	14.01	8.51	8.81	9.13	10.99	11.47	10.45	11.34	11.19	12.38	13.79	11.75	10.95	12.35	13.83	12.66	13.38	15.51	13.78	8.08	11.23	6.54	11.77
23	0	14.23	7.46	9.39	9.35	7.94	11.72	12.44	7.67	9.96	12	8.43	10.64	7.5	12.2	8.53	7	9.01	7.67	7.22	9.09	9.26	12.03	10.86	10.95	10.56	14.55	8.78	8.81	9.4	11.18	11.82	10.55	11.03	11.41	10.85	13.86	11.69	9.31	10.9	11.79	12.59	13.78	14.95	13.87	8.41	10.87	7.28	11.64
25	0	13.54	7.48	9.94	9.43	8.08	12.16	12.66	7.61	10.39	11.92	8.22	10.57	7.92	12.4	8.85	7	8.23	7.89	7.11	8.76	10.43	11.24	11.11	11.12	9.88	14.74	8.84	9.59	9.38	11.18	11.42	10.4	11.1	11.89	11.27	14.46	11.71	9.9	11.13	12.59	12.97	13.66	15.21	13.71	8.08	10.85	6.64	11.8
26	0	14.31	7.64	9.37	9.68	7.69	11.84	11.5	7.59	9.95	10.59	9.12	10.95	7.74	11.98	8.69	7.2	8.63	7.52	7.26	9.53	9.21	11.12	11.05	11.28	11.82	14.47	8.62	10	9.18	10.52	11.58	10.2	11.12	11.31	10.69	14.09	11.52	9.55	10.7	11.66	12.32	13.67	15.25	13.74	8.27	10.91	6.8	11.82
27	0	13.66	7.97	9.71	9.59	7.69	9.66	12.93	7.59	10.21	12.43	8.66	10.35	7.99	12.15	8.66	6.83	8.55	7.02	7.05	9.35	9.48	11.61	10.98	11.06	13.27	14.87	8.98	9.18	9.16	11.15	12.08	10.45	10.95	11.38	10.2	13.93	11.73	9.31	10.81	12.22	12.82	13.74	15.08	13.63	8.05	10.78	6.75	11.5
28	0	13.2	7.54	9.78	9.94	7.74	12.18	12.17	8.32	10.16	11.75	8.22	11.14	7.56	12.48	8.5	7.09	7.59	9.65	6.98	8.77	9.41	11.21	11	11.56	13.8	14.66	8.62	10.32	9.11	11.51	11.77	10.68	10.96	11.85	10.81	14.28	11.56	10.04	11.13	12.52	12.73	13.59	15.88	13.38	8.28	10.89	6.65	11.78
31	0	13.78	7.26	9.45	9.22	8	10.57	12.5	7.55	10.05	11.91	8.21	10.42	7.61	12.7	8.78	6.77	7.9	7.71	7.07	8.88	9.38	10.77	11.01	11.85	11.94	14.83	8.41	9.59	9.32	11.62	11.72	10.67	11.23	11.51	11.28	14.95	11.2	10.51	11.16	12.31	12.69	13.83	15.28	13.24	10.68	10.87	6.92	11.86
32	0	13.24	7.32	10.52	9.12	8.63	11.04	12.55	7.95	10.65	11.93	8.1	9.99	8.34	12.01	9	7.66	8.2	6.77	6.81	8.5	9.85	10.27	10.76	11.24	10.5	14.32	9.07	8.84	9.04	9.72	11.38	10.4	11.53	12.01	11.21	15.13	12.42	10.53	11.04	12.43	12.35	13.27	15.3	13.29	8.1	9.9	6.83	12.93
33	0	14.01	9.68	9.74	9.68	8.83	14.3	12.71	8.26	10.93	11.8	7.91	10.33	8.43	12.31	9.64	7.29	8.47	6.72	6.82	8.49	9.84	10.62	10.88	11.55	10.93	15.1	9.29	10.23	8.99	9.97	10.89	10.6	11.58	12.11	11.63	16.39	12.74	11.6	11.11	12.73	12.6	13.2	15.73	13.42	7.82	10.48	6.46	13.12
34	0	13.74	7.79	9.64	9.87	7.76	12.09	12.22	8.29	10.36	11.65	7.86	10.55	7.67	12.04	8.68	6.6	8.44	9	7.12	8.71	9.41	11.36	10.82	12.36	12.66	14.61	8.69	8.24	9.28	10.66	11.94	10.36	11.43	11.48	11.08	13.9	11.74	10.78	11.63	12.84	12.88	13.55	15.33	13.49	8.28	10.94	6.39	11.72
36	0	13.44	7.28	9.38	9.2	7.69	12.82	12.52	8.18	10.57	11.53	7.98	11.1	7.68	12.07	8.49	7.02	8.47	7.61	11.09	9.03	9.46	11.65	10.68	10.97	12.08	14.67	9.08	10.12	9.5	11.74	12.05	10.25	11.14	11.38	10.78	14.39	11.72	9.92	11.12	12.14	12.75	13.42	15.2	13.76	8.75	10.86	6.61	11.82
37	0	13.5	7.28	9.53	9.33	7.84	9.99	12.48	7.57	10.42	11.63	8.29	10.27	8.44	12.02	8.6	6.85	7.87	7.33	7.14	9	9.47	10.61	10.81	12.31	10.75	13.95	8.77	7.59	9.21	11.38	11.77	10.51	11.33	11.42	11.48	13.83	12.39	10.5	11.6	12.76	12.61	13.42	15.41	13.35	8.08	10.99	6.61	11.58
38	0	13.73	7.39	9.41	9.25	11.7	13.57	12.38	7.58	10.3	12.64	7.94	10.37	7.77	12.36	8.57	7.03	7.85	7.37	7.13	8.73	9.34	10.84	10.81	12.91	10.71	14.99	8.6	9.53	9.16	11.24	12.06	10.79	10.95	11.6	12.62	14.27	12.03	11.6	12.28	13.65	12.55	13.44	15.61	13.26	8.24	10.72	6.98	11.73
41	0	13.02	7.38	9.57	9.56	9.23	12.18	12.65	7.58	10.18	12.73	8.12	10.41	7.75	11.96	9	6.84	8.3	7.47	7.08	8.57	9.56	11.22	10.76	10.53	13.16	14.5	8.68	8.94	9.42	10.88	11.98	10.37	11.22	11.41	10.5	14.31	12.43	9.47	10.92	12.06	12.9	13.51	15.22	13.63	8.39	10.56	6.77	11.8
44	0	13.59	7.28	9.15	9.21	7.88	10.6	12.46	10.2	10.09	10.96	8.15	10.34	7.98	11.66	8.56	6.62	7.92	7.28	10.42	9.23	9.26	12.93	10.73	13.26	13.01	14.11	8.82	9.3	8.94	11.15	10.95	10.24	11.16	11.4	12.47	14.17	11.86	11.56	12.19	13.72	13.1	13.43	15.66	13.29	9.05	10.92	6.61	11.74
47	0	14.01	7.45	9.41	9.04	7.89	12.52	12.48	7.49	10.39	13.49	8.06	10.71	7.78	12.28	8.79	6.77	8.08	7.11	6.92	8.9	9.32	11.15	10.83	12.52	10.69	14.56	8.58	7.89	9.21	11.53	11.38	10.6	11.19	11.47	12.02	14.15	11.87	11	11.66	12.92	12.31	13.45	15.74	13.48	8.39	10.92	6.63	11.58
48	0	13.38	7.16	9.49	9.44	7.82	12.58	12.37	7.41	10.31	11.04	7.81	10.83	7.53	12.01	8.69	6.74	8.25	7.21	6.9	9.14	9.37	11.17	10.81	11.9	11.08	14.44	8.59	8.88	9.43	12.03	11.24	10.6	11.02	11.52	11.65	14.7	11.84	10.89	11.35	12.67	12.96	13.82	15.19	13.22	8.27	11.26	6.52	11.99
49	0	13.23	8.24	9.78	9.41	7.86	11.87	11.58	8.41	10.97	12.21	8.85	10.13	8.78	11.21	9.08	6.7	8.24	6.93	7.13	8.71	9.96	11.96	10.95	11.92	10.8	14.47	8.78	9.32	8.99	10.25	11.98	10.51	11.6	11.17	11.54	14.44	11.57	9.93	10.96	11.94	12.47	13.53	15.38	13.02	8.08	10.7	7.04	11.76
1	1	12.48	7.6	9.39	9.27	9.26	11.48	11.95	7.38	10.27	11.51	7.86	10.93	8.01	11.46	8.49	6.99	7.89	7.31	6.8	8.44	9.58	10.33	10.9	13.7	9.47	14.23	8.75	8.93	9.05	10.95	11.67	10.32	11.24	11.74	13.01	14.22	11.94	12.26	12.43	13.1	12.82	13.01	16.5	13.31	8.08	11.37	6.64	11.82
3	1	12.85	7.23	9.33	9.2	7.66	10.17	12.47	7.43	10.2	12.32	7.89	10.96	7.74	12.14	8.39	6.81	7.75	7.87	6.87	8.16	9.54	11.05	11.02	12.56	11.12	14.54	8.63	8.47	9.18	10.78	11.93	10.35	11.1	11.85	11.78	13.4	11.3	10.6	11.84	12.9	13.06	13.31	16.06	13.14	8.97	10.99	6.47	11.81
5	1	13.2	7.46	9.68	9.35	7.62	11.84	11.88	7.56	10.38	11.71	8.18	10.87	8.21	11.73	8.58	7.51	8.4	7.04	6.87	9.28	10.42	10.52	10.47	12.4	10.33	14	8.83	8.56	9.05	11.65	12.48	9.93	11.15	11.25	11.52	13.37	11.87	10.61	11.52	12.17	12.68	13.14	16.02	12.88	8.03	10.72	6.42	12.2
7	1	12.92	7.29	9.54	9.27	7.71	10.87	12.5	7.51	10.25	11.29	8.05	10.95	7.74	11.76	8.35	6.93	8.77	7.01	7.03	8.91	9.47	11.36	10.5	12.7	10	14.24	8.45	8.46	8.9	11.26	12.57	10.36	10.89	11.56	11.92	13.55	11.36	10.66	11.56	12.2	12.58	13.3	16.35	13.22	8.27	10.79	6.55	11.89
8	1	12.62	7.4	9.68	9.5	7.88	12.64	11.26	7.99	10.88	13.8	8.39	10.58	8.48	11.31	8.45	8.44	7.57	7.51	6.64	9.6	9.74	10.88	10.76	12.65	12.62	14.27	9.06	10.55	9.32	10.04	11.47	10.19	13.41	11.62	10.75	14.74	15.44	10.92	11.62	12.74	12.72	12.69	16.48	12.72	8.12	10.38	6.12	10.59
9	1	12.99	7.62	9.55	9.62	7.56	9.53	12.25	7.46	10.32	12.99	8.29	11.09	8.11	12.58	8.37	7.08	8.16	7.36	6.96	9.75	9.58	11.13	10.56	11.09	9.99	14.89	8.47	8.67	9.01	10.34	11.74	10.42	10.8	12.23	10.78	13.35	11.06	9.21	10.65	11.18	12.97	13.57	15.74	13.31	8.17	11.16	6.6	11.48
13	1	12.96	7.42	9.46	9.6	7.55	11.6	12.27	7.6	10.27	11.17	8.28	11.29	8.05	12.19	8.36	7.65	8.26	7.19	6.99	9.32	9.74	11.32	10.62	11.89	10.59	14.17	8.81	8.45	8.71	10.8	11.97	10.17	10.88	11.68	11.07	13.47	11.84	9.55	11.03	11.81	13.11	13.38	16.32	13.11	8.04	10.88	6.95	11.96
16	1	12.68	7.58	9.2	9.45	7.81	9.81	12.5	7.67	10.03	12.23	8.08	11.07	7.68	12.11	8.37	6.84	7.5	7.9	6.94	8.27	9.38	10.47	10.96	12.03	10.95	14.34	8.42	8.93	9.47	11.17	12.19	10.3	10.89	12.03	11.94	13.48	11.07	10.32	11.4	12.2	13.12	13.36	16.6	13.39	8.21	11.07	8.02	11.73
17	1	12.95	7.52	9.31	9.64	7.65	10.05	12.42	7.38	10.28	11.41	8.04	11.23	8.28	12.19	8.36	7.09	7.53	7.43	7.25	8.46	9.55	11.22	10.83	11.86	12.27	14.3	8.58	9.07	8.92	10.96	11.78	10.38	10.79	11.74	10.62	14.22	11.27	9.83	10.88	11.66	12.74	13.59	16.63	12.8	8.6	11.56	6.67	11.42
19	1	13.04	7.55	9.51	9.64	8.53	11.48	12.04	7.3	10.4	12.16	8.04	10.62	8.06	12.01	8.41	7.2	7.93	7.07	6.98	7.98	10.23	10.82	10.57	11.75	12.77	14.36	8.85	8.58	9.31	11.3	12.2	10.37	10.82	11.37	10.92	13.4	11.61	9.73	11.16	11.95	13.13	13.16	16.33	12.95	7.93	10.79	6.31	11.9
20	1	13.09	7.55	9.47	9.4	7.81	11.49	12.57	7.45	11.43	11.6	8.2	10.62	7.9	12.3	9.68	7.01	8.23	8.64	7.07	9.01	9.55	10.55	10.9	11.5	12.98	14.7	8.6	10.53	9.38	11.3	12.1	10.52	10.99	11.72	10.86	13.45	11.05	9.66	10.83	11.23	12.88	13.48	16.37	13.51	8.4	10.96	6.68	11.67
21	1	12.94	7.71	9.63	9.44	7.57	11.83	11.6	7.59	10.56	12.82	8.28	11.1	8.46	11.8	8.7	7.51	7.1	7.26	6.9	8.77	9.87	11.86	10.47	11.14	11.69	14.43	9.83	8.54	8.65	11.05	11.86	10.53	10.96	11.51	10.47	13.68	12.08	9.81	10.44	11.1	12.66	13.43	15.84	12.92	7.88	11.04	6.23	11.94
22	1	12.46	7.44	9.57	9.38	7.56	11.93	12.12	7.33	10.43	11.77	8.03	11	8.17	10.89	8.43	8.03	8.46	7.85	6.77	8.92	9.69	10.62	10.16	11.8	11.25	13.68	8.57	8.15	8.81	11.4	11.49	9.96	11.47	11.18	11.16	13.71	11.89	9.46	11.22	12.06	13.27	12.82	16.2	13.31	7.99	10.92	6.16	12.3
23	1	13.24	7.46	9.49	9.39	7.66	11.52	11.79	7.53	10.35	12.5	8.39	10.98	8.15	11.72	8.42	7.25	8.36	7.69	6.89	9.11	9.66	11.66	10.63	12.19	10.4	14.25	8.66	8.57	8.94	10.42	11.84	10.27	10.86	11.25	11.21	13.14	11.93	9.62	11.21	11.94	12.67	13.29	16.36	13.25	8.1	10.67	6.54	11.42
25	1	13.02	7.55	9.78	9.59	7.65	11.34	12.36	7.4	10.33	12.45	12.14	10.82	8.03	12.06	8.53	7.36	7.94	7.4	6.98	8.23	10.31	11.32	10.79	11.42	12.01	14.55	8.99	8.89	9.12	10.83	11.55	10.27	10.93	13.07	10.72	13.34	11.13	9.5	11.06	11.65	13.06	13.38	16.38	13.33	8.05	10.9	6.59	11.58
26	1	13.72	7.54	9.47	9.72	7.63	11.81	12.61	7.54	10.04	11.09	8.39	10.99	7.86	11.51	8.46	7.18	8.39	7.25	6.96	9	9.47	11.08	10.8	12.2	10.57	14.19	8.55	8.89	9.02	11.25	12.31	10.17	11.02	11.57	11.42	13.6	11.54	10.43	11.23	11.81	12.47	13.29	16.11	13.46	8.2	10.93	6.57	11.9
27	1	12.66	7.88	9.61	9.44	7.54	9.84	12.43	7.59	10.33	12.67	8.61	11.07	8.15	11.79	8.52	7.01	8.22	6.71	6.83	9.25	9.66	11.35	10.6	11.54	10.76	14.56	8.78	8.34	8.79	10.49	12.32	10.17	10.89	11.55	10.59	13.54	11.42	9.3	10.99	12.08	12.93	13.36	16.07	13.37	7.99	10.96	6.46	11.54
28	1	12.42	7.59	9.69	9.65	7.59	11.22	12.14	8.12	10.16	12.11	8.22	11.41	8.06	12.04	8.48	7.59	7.5	9.26	6.9	8.52	9.62	11.04	11.01	11.42	12.33	14.21	8.49	9.44	9.09	10.86	11.64	10.26	10.72	11.89	10.71	13.45	10.97	9.05	10.81	11.39	12.99	13.26	17.35	13.16	8.42	11.18	6.46	11.65
31	1	13.34	7.47	9.38	9.63	7.56	10.57	12.34	7.42	10.08	12.5	8.05	11.34	7.94	12.26	8.4	7.46	7.67	7.61	7.01	8.8	9.58	10.77	10.94	11.32	13.41	14.44	8.54	9.53	9.01	10.97	12.24	10.37	10.94	11.96	10.31	13.2	10.92	8.95	11.06	12.19	12.8	13.45	16.88	13.19	9.66	11.08	7.27	11.61
32	1	12.61	7.38	9.94	9.34	8.19	10.94	12.02	7.41	10.24	12.46	8.05	10.86	8.1	11.67	8.45	7.57	7.88	6.61	6.82	8.04	9.48	10.27	10.65	13.38	10.71	14.06	8.51	7.11	8.88	10.8	11.94	10.13	11	11.71	12.83	13.62	11.61	11.55	12.3	13.38	12.52	13.02	16.38	13.18	8.1	10.46	7.05	11.72
33	1	13.7	9.33	9.48	9.95	7.61	11.63	12.33	7.44	10.18	12	8.08	10.87	7.89	12.29	8.9	7.33	8	7.13	6.92	8.71	9.64	10.75	10.73	11.85	10.28	14.89	8.43	8.22	8.9	10.53	11.25	10.66	10.87	11.57	11.07	13.42	11.26	9.82	11.15	11.89	13.19	13.37	16.44	13.37	8.1	10.96	6.67	11.38
34	1	13.19	7.71	9.56	9.75	7.98	11.46	11.77	7.73	10.43	11.6	8.12	11.09	8.12	11.93	8.66	7.85	8.07	8.17	7.01	8.67	9.7	11.18	10.59	12.08	11.56	14.41	8.59	7.76	9.29	10.76	12.19	10.42	11.1	11.47	11.33	12.95	11.37	10.09	11.54	12.17	13.14	13.28	15.95	13.14	8.25	10.74	6.2	11.52
36	1	12.85	7.53	9.36	9.4	7.41	12.25	12.33	7.98	10.51	11.83	8.12	11.39	7.98	12.07	8.32	6.98	8.31	7.43	10.71	9.02	9.51	11.6	10.51	11.11	10.17	14.34	8.95	9.63	8.94	11.5	12.41	10.03	10.76	11.75	10.39	13.26	11.21	9.11	10.93	11.21	13.19	13.26	16.21	13.56	8.81	10.54	6.66	11.96
37	1	13.02	7.48	9.49	9.32	7.7	9.56	12.76	7.61	10.31	13.23	8.33	10.72	8.53	11.84	8.56	7.15	7.84	7.16	7.16	8.76	9.5	10.96	10.63	11.31	10.91	13.62	8.78	7.34	9.12	11.53	11.86	10	10.86	11.82	10.77	13.84	11.43	9.17	10.69	11.3	12.71	13.3	16.11	13.37	8.13	11.03	6.64	12.32
38	1	13.28	7.38	9.6	9.23	11.35	13.37	12.39	7.45	10.38	12.21	7.89	10.48	7.93	11.79	8.48	7.44	7.66	7.05	6.84	8.36	9.46	10.63	10.52	12.76	11.84	14.63	8.51	8.48	9.09	11.41	12.71	10.51	10.99	11.6	12.11	13.94	11.49	11.03	11.59	12.51	12.81	13.16	16.29	13.01	8.15	10.76	6.57	11.49
41	1	12.83	7.32	9.38	9.74	8.9	12.79	12.35	7.47	10.2	12.28	8.02	10.93	8.07	12	8.58	6.96	8.03	7.3	7.2	8.65	9.53	11.02	10.7	11.61	11.61	14.32	8.6	8.41	9.14	10.76	12.04	10.2	10.88	11.52	10.98	14.8	11.32	9.94	10.86	11.33	12.73	13.44	16.21	13.51	8.69	10.79	6.65	11.67
44	1	12.71	7.11	9.27	9.42	8.17	11.29	12	9.28	10.17	11.55	8.51	11.09	7.81	11.65	8.45	7.52	7.85	7.27	9.14	9.27	9.3	12.13	10.35	12.52	9.97	14.12	9.16	9.62	8.87	11.75	11.1	10.15	11.24	11.35	11.95	13.67	12.29	10.41	11.42	12.5	13.23	13.1	15.98	13.05	8.73	10.92	6.37	12.29
47	1	13.22	7.71	9.64	9.12	7.6	11.73	12.37	7.46	10.65	13.2	8.29	10.97	8.35	12.01	8.62	7.34	7.82	7.04	6.9	8.89	9.75	10.85	10.86	11.9	9.5	14.37	8.63	8.46	8.83	10.69	11.53	10.25	11.29	11.34	11.3	13.8	11.68	9.84	11.39	12.37	12.73	13.23	16.63	13.13	8.3	10.6	6.52	11.86
48	1	12.44	7.89	9.87	9.29	7.66	11.76	11.91	7.49	10.85	12.99	8.42	10.69	8.61	11.45	8.88	7.8	7.66	7.2	7.08	8.55	10.22	11.09	10.59	11.72	10.22	14.35	8.75	8.76	8.87	10.87	11.75	10.44	11.23	11.34	11.54	13.93	13.2	10.39	11.7	12.76	13.3	13.13	16.07	12.65	7.94	10.4	5.87	11.95
49	1	13.23	7.38	9.35	9.8	7.68	12.05	11.77	7.96	10.31	12.13	8.1	10.4	7.99	11.04	8.27	6.95	8.22	6.89	7.17	8.3	9.76	11.77	10.96	11.47	12.8	14.26	8.89	9.13	9.09	11.14	12.07	10.28	11.34	11.46	10.68	13.9	12.98	9.69	10.46	11.31	12.61	13.43	15.93	12.5	8.07	11.33	7.06	11.56
Table S3 Proteomics data as log (raw data)
[truncated: 1,251 more columns]

## Sheet: Surgery ELISA (Table S4)
Study number	IL-18 pg/mL Day 0	d0 [IL18BPa]	free IL18 pg/mL d0	IL18 pg/mL Day 1	d1 [IL18BPa]	free IL18 pg/mL d1			Study number	IL37 d0	IL37 d1
GDF001	203.4	11.11	78.35						GDF001	11.21	11.51
GDF003	442.73	9.79	185.6	317.55	16.64	93.77			GDF003	12.15	11.55
GDF005	211.06	15.07	66.61	200.18	22.53	47.08			GDF005	12.63	11.25
GDF006	301.24			300.71	21.6	73.23			GDF007	11.91	11.38
GDF007	308.74	10.76	121.72	273.28	21	67.93			GDF008	11.41	10.09
GDF009	163.94	11.53	61.6	161.53	21.12	39.86			GDF009	12.07	11.22
GDF011	268.07	15.66	82.5	238.43	15.07	75.31			GDF013	11.5	10.48
GDF012	157.16	9.91	64.77	120.37	10.98	46.56			GDF016	12.25	11.72
GDF013	464.24	23.3	107.09	504.8	19.38	134.16			GDF017	11.46	11.2
GDF014	268.65	9.02	117.35	243.82	14.73	78.21			GDF019	11.87	10.59
GDF016	157.52	8.7	69.97	207.92	16.15	62.52			GDF020	12.55	12.13
GDF017	566.88	10.36	230.78	429.99	22.4	102.17			GDF021	12.47	10.58
GDF018	229.5	11.14	88.32	234.19	23.11	54.06			GDF022	11.62	10.78
GDF019	230.81	10.88	90.11	250.84	19.32	66.33			GDF023	11.9	10.95
GDF020	263.36	7.44	127.73	241.17	17.3	69.11			GDF025	11.64	11.56
GDF022	223.14	14.29	73.03	182.94	15.49	56.59			GDF026	11.53	11.18
GDF023	281.04	8.99	123.03	466.22	29.28	89.65			GDF027	11.8	11.14
GDF024	488.85	16.01	149.13	368.98	33.75	62.96			GDF028	11.81	11.79
GDF025	193.59	7.22	95.1	215.13	16.06	64.96			GDF031	12.24	11.17
GDF026	219.97	10.48	87.85	222.95	21.97	53.49			GDF032	11.06	10.97
GDF027	353.27	12	130.26	395.86	30.71	73.09			GDF033	11.23	11.03
GDF028	207.27	6.69	105.91	231	34	39.06			GDF034	11.64	11.14
GDF029	245.43	12.14	89.51	260.39	18.54	71.01			GDF036	12.52	11.33
GDF031	235.32	8.78	104.28	249.98	18.08	69.4			GDF037	12.22	11.92
GDF032	257.52	8.86	113.62	298.54	20.83	74.73			GDF038	11.65	11.37
GDF033	210.78	7.18	103.96	335.41	18.03	93.54			GDF041	11.82	11.3
GDF034	348.99	7.71	166.63	412.77	18.03	115.37			GDF044	11.68	11.16
GDF035	255.7	11.24	97.96	322.35	26.81	66.33			GDF047	12.35	10.85
GDF036	254.94	9.56	107.67	257.23	22.09	61.51			GDF048	12.71	10.59
GDF037	167.37	11.7	62.34	197.8	20.6	49.79			GDF049	11.03	11.23
GDF038	239.18	8.61	107.12	258.57	24.25	57.52
GDF039	197.89			191.85	27.44	38.63
GDF040	256.37			205.98	31.17	37.41
GDF041				323.95	26.81	66.66
GDF042				264.71	18.03	73.67
GDF044				220.25	19.38	58.07
GDF045				410.97	15.53	127.77
GDF046				340.87	18.64	92.8
GDF047				255.23	26.97	52.19
GDF048				184.03	25.09	39.78
GDF049				401.34	35
Table S4: ELISA data from the Surgery cohort
										11.99
										11.05
										11.14
										11.66
										10.81
										11.34
										11.46
										11.52
										11.68
										10.8
										11.35
										11.12
										11.6
										11.02
										11.8
										11.17
										11.23
										11.33
										11.23
										11.87
										11.74
										11.54
										11.23
										11.63
										11.51
										11.16
										11.03

## Sheet: LACE ELISA (Table S5)
ObjectName	gender	IL18BP 0	IL18 BP 3	IL18 BP 12	IL18 total month 0	IL37 month 0	log tot IL37	(Free IL18 at Kd=40)
1004	Female	6.04	5.44
15003	Female
4018	Female			5.69	370.65	6184.9	3.79
7011	Male	11.29	15.59	13.33	347.52	3248.78	3.51	1.14
15005	Male	10.41	11.62	13.63	335.42	62.54	1.8
5013	Male	4.97	4.97	6.06	277.19	30.33	1.48	1.95
13001	Female	12.3	11.62	13.17	687.05	2785.98	3.44	2.12
7010	Male	17.17	19.71	21.07	1133.07	27.49	1.44	2.58
12005	Female	9.28	10.79	11.26	324.81	136.71	2.14	1.22
11002	Male	10.42	10.6	10.07	387.81	40.25	1.6	1.38
4001	Female	5.83	5.42	5.76	317.79	85.65	1.93	1.94
7015	Male	17.69	14.65	27.99	393.59	3269.25	3.51	0.84
8010	Female	21.56	19.37	17.25	256.57	935.26	2.97	0.45
13003	Female	9.39	8.34	11.07	186.43	1873.42	3.27	0.72
1007	Female	11.18		0
11001	Female	9.03	9.6		185.55	281.77	2.45	0.74
15008	Female	11.15	11.07	9.06	397.97	46.96	1.67	1.32
4003	Male	3.67	3.54		278.04	382.08	2.58	2.56
8005	Male	14.59	15.99	15.02	395.46	3598.89	3.56	1.01
8016	Male	16.46	14.29	17.77	534.51	2420.01	3.38	1.23
4009	Male	5.2	6.09		207.84	22.76	1.36	1.39
11008	Female	8.48		10.91	261.83	1894.6	3.28	1.12
5015	Male	5.45		7.33	755.94	11.52	1.06	5.24
11003	Female	9.1	8.95	7.22	255.13	62.54	1.8	1.02
4007	Male	5.3	6.17		359.66	18.33	1.26	2.41
15001	Female
4015	Female	3.77		5.44	168.64	154.49	2.19	1.49
4026	Female	5.44	5.48	4.52	224.93	57.6	1.76	1.45
13004	Male	7.32	6.81	7.77	259.45	3836.16	3.58	1.27
5008	Male	6.08	5.97	5.5	294.24	4477.1	3.65	1.72
4013	Male	5.64		5.2	405.92	16.53	1.22	2.59
5016	Female	7.96	7.12	6.86	825.24	176.24	2.25	3.97
15011	Female	11.5	10.68	10.79	189.96	22.76	1.36	0.6
11004	Female	7.74	10.49	9.39	200.3	98.88	2	0.93
4020	Female		4.9	5.21	270.45	28.19	1.45
11006	Male	14.23	12.22	13.67	206.35	128.85	2.11	0.54
1002	Male	9.48	12.77	7.4
1006	Female	5.94
4027	Male	5.27	4.91	5.5	280.42	414.3	2.62	1.87
5011	Male	7.1	5.85	7.29	342	241.85	2.38	1.74
11007	Male	12.55	14.84	14.06	364.7	4187.16	3.62	1.08
7012	Female	15.4	18.95		168.18	67.05	1.83	0.4
4006	Male	5.11	4.92
1005	Male	6.24		6.97
4005	Male	6.71	5.39		337.17	63.33	1.8	1.81
4019	Female		6.35	5.76
5009	Male	3.53	3.78	4.2	425.14	767.76	2.89	4.17
7013	Female		72.15	21.56
12001	Female	5.91	9.25	11.18	199.12	15.25	1.18	1.18
15002	Male
13002	Female	13.84	14.97	13.63
4011	Male	4.5	5.27		297.5	236.12	2.37	2.29
5003	Male	8.04	7.65	6.41	357.16	3427.55	3.53	1.62
7008	Male	14.18	9.03	11.72	543.46	194.66	2.29	1.45
2002	Male	9.62	12.26	8.94
7005	Female	10.42	10.73	19.37	194.29	37.05	1.57	0.68
12008	Female	9.32		10.79	232.9	38.08	1.58	0.91
15012	Male	6.91	8.56	7.22	331.91	24.08	1.38	1.73
11005	Female	8.81	9.28	7.64	215.41	22.16	1.35	0.88
4002	Female	6.35	5.04		335.49	83.62	1.92	1.9
5010	Female	6.61	6.83	7.42	291.53	1109.75	3.05	1.58
7009	Female	18	16.46		281.59	25.43	1.41	0.58
4012	Male	5.76	4.89	4.08	316.58	15.94	1.2	1.96
4024	Female	3.45	3.91	4.29	174.93	499.02	2.7	1.67
1001	Male	7.69	7.85	6.18
4028	Female	5.38	3.67	6.54
15006	Male	8.7	8.77	7.12	125.45	60.06	1.78	0.52
6006	Female	5.73	5.35	7.38	226.44	14.45	1.16	1.39
15015	Female				243.73	66.11	1.82
5012	Male	3.8	4.14	5.02	393.13	20.18	1.31	3.59
7014	Female	19.89	15.66	19.89	231.86	88.72	1.95	0.44
4016	Female	12.13		7.08	1886.82	1075.08	3.03	6.48
8001	Male	14.29		9.94	180.57	2484.97	3.4	0.47
2003	Male	9.12		8.79	500.22	21.25	1.33	2.04
5004	Male	4.77	6.39	5.99	382.65	22.76	1.36	2.84
12007	Male	11.66	11.94	14.1	345	2295.32	3.36	1.1
15009	Female	10.37	8.92	13.17	211.82	45.82	1.66	0.74
4004	Female	6.99	5.65		198.32	230.44	2.36	1.01
4010	Female	5.89	4.52		268.85	4618.07	3.66	1.62
1008	Female			7.18
4029	Male	6.95	8.06	7.31	334.33	18.61	1.27	1.74
5001	Female	5.15	4.33	4	638.07	13.12	1.12	4.59
4021	Female		3.57	3.85	134.13	1004.19	3
4025	Female	6.09	5.09	5.64	299.05	3027.63	3.48	1.75
6009	Female	4.15	4.49	4.49	283.98	8190.04	3.91	2.35
4017	Male				277.72	6.27	0.8
7006	Female	13.38	17.62		513.66	50.03	1.7	1.44
15014	Male	9.69	13.04	10.22	348.31	6.27	0.8	1.32
8020	Female	12.58	11.62	10.24	285.15	3859.25	3.59
6008	Male	3.43	5.02	5.53	175.22	839.89	2.92	1.68
12002	Male	10.26	13.09		261.41	26.85	1.43	0.83
15013	Female	13.55		9.17	259.08	38.6	1.59	0.71
8002	Female	11.58	11.53	10.29	225.56	5093.03	3.71	0.71
7004	Female	20.88	12.84		286.55	11.52	1.06	0.51
6007	Male	3.86	4.17	4.6	134.18	24	1.38	1.15
1003	Male
7003	Female	4.67	5.5		489.82	22.76	1.36	3.77
2006	Male	7.46	6.66	7.46	265.75	16.07	1.21	1.28
8007	Male	16.06	15.72	11.72	229.48	1036.66	3.02	0.53
8013	Female	11.72	12.79		231.08	30.79	1.49	0.72
8004	Male	17.84	16.33	25.18	170.45	12.58	1.1	0.35
12003	Female	15.78	12.02		731.05	74.09	1.87	1.77
8011	Male	26.86	29.2		505.08	24.94	1.4	0.71
15016	Male				322.89	24.75	1.39
6002	Male	5.57	5.22	4.88	334.98	19.48	1.29	2.14
5019	Female	7.88	6.86		474.89	902.2	2.96	2.22
5007	Female	8.16	6.77	6.18	352.39	10.49	1.02	1.58
1009	Male	6.09	7.44	6.37
12904	Female
8006	Female	16.12	10.64	13.05	220.21	2481.86	3.39	0.51
7916	Female
7901	Female
7907	Female
15017	Female				463.05	14.23	1.15
7910	Female
7001	Female	4.03			264.91	13.12	1.12	2.24
12906	Female
2005	Female	8.44	8		222.82	22.16	1.35	0.95
5014	Female	5.99	5.77		389.28	26.11	1.42	2.34
4916	Female
8009	Male	16.46			326.11	17.72	1.25	0.74
11009	Female	10.37	10.91		379.73	1013.18	3.01	1.35
5911	Female
4014	Female	8.7			768.08	296.92	2.47	3.37
15007	Female	12.43	9.88		260.69	4658.58	3.67	0.77
8019	Female	9.56			306.13	2102.75	3.32	0.84
11907	Male
7918	Male
15010	Female	12.75			324.33	14.23	1.15	0.94
8003	Female	14.65	15.15	13.77	389.86	5085.12	3.71	0.99
4901	Female
5904	Female
4022	Male
7002	Female	4.32			483.83	323.46	2.51	4
7915	Male
8903	Female
5005	Male	8.1			493.95	70.84	1.85	2.26
2004	Male	8.27			464.07	747.72	2.87	2.07
5921	Male
5907	Male
6905	Male
8014	Female	16.06		15.4	208.03	31.81	1.5	0.48
6003	Male	4.5		3.76	603.6	65.05	1.81	4.9
8012	Female	13.6	13.11		141.84	2519.66	3.4	0.38
4910	Male
4023	Female	4.49			199.41	31.81	1.5	1.52
8015	Male	17.47	17.32
7906	Female
6004	Female	4.91			250.51	16.07	1.21	1.77
7913	Female
5017	Male	5.63			407.68	12.04	1.08	2.6
2001	Male	5.41	5.82	7.79
15004	Male
12903	Female
5914	Male
8018	Female	17.32	16.96	23.43				1.17
12006	Male	14.67	11.42	15.28	363.04	20.36	1.31	0.86
11903	Male
7905	Male
8008	Male	17.03	20.15		365.95	257.83	2.41	0.8
5002	Female	8.12			274.4	24.08	1.38	1.22
13902	Male
15921	Female
12905	Female
13005	Female	8.56			151.25	35.95	1.56	0.63
7007	Female	19.2			229.07	634.79	2.8	0.45
5018	Male	8.39	8.21		386.83	25.43	1.41	1.69
4911	Male
8017	Female	12.02			223.02	32.83	1.52	0.68
11010	Male	6.68			165.26	520.33	2.72	0.87
6005	Male	5.37	5.32		206.05	387.88	2.59	1.34
8910	Male
5006	Female	4.88	8.49		307.23	508.65	2.71	2.21
1904	Male
8916	Male
6001	Male	8.76	6.01		313.82	2538.15	3.4	1.31
Table S5: ELISA data from the LACE studt cohort

## Sheet: RNAseq (Table S6)
Study number	ALMS1P1	APOBEC3D	ATP8B5P	CLEC10A	CORO7-PAM16	FAM86EP	FCER1G	FMO4	GLIPR1	GS1-259H13.2	HSPC324	KCNK2	KLF14	KRT18	KRT7	LINC00278	LINC01006	LINC01465	LINC01535	LOC100128108	LOC100507006	LOC100996579	LOC101930071	LOC105373656	LOC645752	MELTF-AS1	OSGEPL1-AS1	OTUD1	PRR4	RAD9B	RECQL4	SARDH	SCARNA1	SERTAD4-AS1	SGSM1	SNORA11	SNORA14B	SNORA25	SNORA37	SNORA71A	SNORD114-1	SPATA22	STAC	SYP	TBXAS1	URGCP-MRPS24	WNT6	XRCC2	ZNF610
3	0.136197	0.143529	0.0737059	0.45022	0.581293	0.0184439	1.46752	0.188299	0.249736	0.096711	0	0.398159	0.293206	0	0	0.102276	0.0715125	0.0643783	0.104747	0.135686	0.138991	0.159632	0.185639	0.16085	0.139125	0.227998	0.0592421	14.1045	0.0866004	0.107092	0.0710253	0.0934326	0	0	0.141624	0	0.803059	0	2.10103	0.392801	0.763472	0.0753217	0.281318	0.178238	0.181024	1.58e-06	0.127545	0.0529878	0.0455134
5	0.0424242	0.184531	0.0301262	0.182678	0.0004398	0.0936919	0.66988	0.028651	0.185773	0.058861	0.236923	0.190403	0.13384	0.0429858	0	0	0.435245	0.0391824	0.0956277	0	0.0845938	0.027759	0	0.195796	0.16935	0.277532	0.144225	6.59196	6.75e-08	0.0869057	0.0864559	0.0189552	0.794978	0.0824789	0.0538726	0	0.488764	0	4.09198	0.478139	0	0.145798	0.278229	0.0542402	0.0244835	3.64e-05	0	0.279499	0.0831022
9	0.0784151	0.0498749	0.141282	0.172808	0.0479101	0.0244062	0.63369	0.0542062	0.239641	0	0	0.294735	0.337625	0.0406635	0.110021	0	0	0.0741311	0.331692	0.390603	0	0.0525187	0.641285	0	0.100843	0	0.136434	11.1483	0.129826	0.102763	0.016357	0.0179312	0.376015	0	0.244618	0	0.462359	0	5.80636	1.35692	0	0.0289108	0.465658	0.0769648	0.138965	3.84e-06	0.11015	0.0610151	0.0786126
13	0	0.0789552	0.0596424	0.182378	0.00015757	0.0448282	0.780245	0.14302	0.168608	0.0587645	0.236535	0.103686	0.222701	0	0	0	0.0869063	0.0782363	0.0318237	0.0798408	0	0	0.225599	0	0.317012	0.0692692	0	1.92567	0.158999	0.0216908	0.103577	0	0.396837	0	0.0322706	0	0.487963	0	2.55329	0.477355	0	4.84e-29	0.0641015	0.0812269	0.14666	0.00014874	0.03875	0.107323	0
16	0.220901	0.168601	0.0477602	2.45354	0.890482	0.198052	2.85624	0.183243	0.468059	0	0	0.221411	0.190223	0.229104	0.289274	0.132707	0	0.0417666	0.135913	0.176057	0	0.0887694	0.481746	0.208709	0.0676948	0.369795	0.691819	10.9355	0.622845	0.138956	0.0737263	0.626367	0	0.0879186	0.137822	2.14763	2.605	1.59852	3.81662	0.509673	0.990633	0.337057	0.410648	0.115635	0.652457	3.87e-06	0.289614	0.0229179	0.38386
20	0	0.0525342	0.029763	0	2.5e-05	0.151566	0.222492	0	0.201935	0	0.236074	0.0344945	0	0	0	0	0.173474	0.0780837	0.0635232	0	0	0.0553189	0	0.390187	0.210929	0	0.287416	4.60416	9.99e-13	0.129891	0.103375	0	0.792127	0.164366	0.171774	0	0	0	1.01933	0.952848	0	0.0609046	0.085302	0.0540456	0.097583	1.07138	0	0.128537	0.0552028
22	0.0802842	0	0.0145144	0.353855	0.225268	0.108721	0.216265	0.194244	0.0490705	0.228033	0	0.033529	0.0864181	0.0416327	0	0.120578	0.421545	0.113847	0.0617451	0.0799827	0.245793	0.134426	0	0	0	0	0	3.57201	0.0486237	0.0420851	0.0502407	0.0367171	0.769954	0.159765	0.0730476	0	0	0.968276	0.990794	0.926177	0	0.0321582	0.0829143	0.0262664	0.0711386	0.669134	0.0751837	0.104116	0.0268288
23	0.0369925	0.0235286	0.0133766	0.0326091	0.127262	0.0601144	0	0.0767157	0.120588	0.157606	0.317192	0.0154491	0.0796377	0.0383662	0.0346017	0.111117	0.543858	0.104915	0.0569006	0	0	0.123879	0	0.349508	0.126821	0	0.193089	9.23204	6.62e-07	0.0387831	0.108031	0.0338363	1.06431	0.220845	0.096166	0.449558	0.436238	0	1.82611	0.426754	0	0.109112	0.0764088	0.0968222	0.0437047	7.82e-06	0.0692848	0.134325	0
28	0.069349	0.258386	0.049979	0.183395	0.0329513	0.0385608	1.02744	0.191756	0.452126	0	0.198211	0.159292	0.186619	0.0719242	0.0324335	0	0	0.0983405	0.0800026	0	0.141543	0.0696699	0	0	0.0531297	0.116092	0.12066	3.67066	1.22e-08	0.163588	0.0433976	0.0475741	0.997623	0.138004	0.0991541	0.842776	3.27122	0.836391	6.41881	1.60005	0	0.104814	0.214863	0.204199	0.307246	3.61e-07	0	0.0539607	0.185396
34	0.147697	0.140911	0.346999	0.260392	0.168518	0	0.596786	0.153148	0.391187	0	0	0.169627	0.238472	0	0.0345378	0	0.0775507	0.104721	0.170387	0.0735712	0.0753633	0.173111	0.201313	0	0.0377179	0.123624	0.321221	9.38495	1.19e-09	0.212913	0	0.0675477	0	0.0734793	0.201576	0	0	0.445329	1.82274	2.12983	1.65587	0.317079	0.171603	0.144965	0.10906	7.36e-06	0.242049	0.0383079	0.222104
36	0.104474	0.0664468	0.226121	0.276283	0.368325	0.0565915	0.140713	0.14444	0.255422	0	0.149302	0.0654469	0.28114	0.0541767	0	0.313816	0.219423	0	0.120523	0.208163	0.426468	0.0699716	0.569597	0	0	0.174892	0.0908866	10.2582	0.468371	0.136913	0.0435855	0.358351	0	0	0.502444	0.634818	4.31206	0	6.4466	1.20523	1.17128	0	0.323689	0.205083	0.216003	1.79e-06	0	0.135486	0.104737
37	0.0414243	0.129324	0.0439609	0.143388	0.540627	0	0.766799	0.168666	0.132562	0	0.116229	0.0679326	0.306409	0.253055	0.228225	0.366452	0.341635	0.038444	0.156376	0	0.165999	0.13618	0	0	0	0.136151	0.141508	3.16108	9.26e-13	0.042634	0.118757	0.130186	0	0	0.0951434	0.494197	1.43866	1.47136	4.01487	0.938258	0	0.218074	0.0629969	0.026609	0.0720665	1.84e-06	0.228493	0.0210947	0.190251
41	0.114604	0.0242974	0.068828	0.303072	0.110831	0.372472	0.308713	0.052815	0.124528	0.162756	0	0.127632	0.2056	0.0792397	0	0.114748	0.160466	0.288914	0.11752	0.0761157	0.0779698	0	0	0.180464	0	0.06395	0.0664661	1.44568	2.43e-14	0.0400503	0.0318744	0.139768	1.09909	0.304082	0.0993084	0.464248	1.35148	0	0.942891	0	0	0	0.355075	0.0749894	0.203098	0.907771	0.107323	0.0396327	0.0510633
44	0.10034	0.0693446	0.0724766	0.243238	0.00540308	0.112351	0.54058	0.173406	0.255537	0.0712495	0.286789	0.0314286	0.108006	0.104066	0.0938551	0	0.21074	0.166002	0.0385849	0.0999633	0.102398	0.134406	0	0.237005	0.0384363	0	0.130935	5.28537	0.00070828	0.131496	0.0837219	0.172086	0	0.199677	0.0782534	0	1.47909	0	3.40534	0	0.562469	0.24447	0.272021	0.0656561	0.17782	0.00264705	0.0234914	0.0910874	0.100593
47	0.0267491	0.158017	0.0966015	0.330113	0.0765576	0.0744547	0.936716	0.147927	0.370585	0.075976	0.22936	0.234595	0.20155	0.0277424	0.0250203	0	0.16854	0.126439	0.0205722	0	0	0.0537457	0	0.126364	0.0409861	0.223893	0.0930809	6.73035	0.002118	0.0140219	0.0781163	0.146801	0.256533	0.266153	0.111259	0	0.315441	0.64522	1.65056	1.54292	0	0.0986211	0.234816	0.0525087	0.158013	0.314341	0.0500995	0.0555028	0.0893882
48	0	0.134617	0.0305068	0.298514	0.00037644	0.0458588	0.342078	0.263354	0.379464	0.120231	0	0.176782	0.410078	0.21951	0.0395943	0.2543	0.177809	0.0400175	0.195332	0.0843422	0.25919	0.141753	0	0	0	0.141723	0.515548	5.10887	0.137531	0.044379	0.0353194	0.116155	0	0	0.121046	2.57212	2.49591	0.510526	3.13439	1.95332	0.949147	0.260451	0.174867	0.13849	0.0500107	2.59e-05	0.198204	0.109791	0.0848733
Table S6 RNA seq data provided as RPKM
[truncated: 5,000 more columns]
