# Supplementary material for: IL-18 Binding Protein, a biomarker of strength maintenance after surgery but reduced physical performance in age-related sarcopenia
Source: PLoS One. 2026 Jan 27;21(1):e0340493. doi: 10.1371/journal.pone.0340493 (PMC12843554; doi:10.1371/journal.pone.0340493)
Supplement: S3 File — (XLSX) [file pone.0340493.s003.xlsx]

## Sheet: Supplemental Table 3
Protein	FC	log2(FC)	raw.pval	-LOG10(p)	FDR	correlation with loss of hand grip strength	FDR (correlation)		Table S7. Log fold change in circualting plams proteins.
IL18BP	2.7471	1.4579	2.13e-18	17.671	1.2042e-16	-0.739377	0.00101358		Log fold change was calculated using LIMMA on the Metaboanalyst website.. Values from Metaboanalyst were trasnfered in to the R package WGCNA and bi-weight mid correlation values were generated. Correlations with an FDR <0.05 are shown in column G with the FDR value in column H
STC1	2.703	1.4345	3.98e-12	11.4	8.7656e-11	0.745897	0.00101358
PTPN11	1.4162	0.50202	3.1e-07	6.5079	2.3725e-06	0.713471	0.00212907
FGF23	7.2808	2.8641	6.29e-08	7.2012	5.4486e-07	0.685819	0.00478542
EPS15L1	1.3644	0.44832	1.21e-06	5.918	7.8455e-06	0.676007	0.00548994
FLRT2	0.88479	-0.17659	0.02746	1.5613	0.058572	-0.65464	0.00850742
LIFR	0.80993	-0.30413	0.00010725	3.9696	0.00042604	-0.653703	0.00850742
CEBPB	0.79208	-0.33628	1.85e-06	5.7328	1.1338e-05	-0.641128	0.0112039
SERPINE1	9.4637	3.2424	8.13e-11	10.09	1.3539e-09	0.624598	0.0118339
ADAMTS4	1.3719	0.45616	2.54e-06	5.5954	1.4991e-05	0.621315	0.0118339
CNTFR	0.76833	-0.3802	2.53e-05	4.5965	0.000115	-0.630886	0.0118339
IGFBP4	1.9053	0.93004	2.33e-20	19.632	1.5944e-18	0.612497	0.0125462
SHC1	1.3599	0.4435	0.00048532	3.314	0.0016123	0.614103	0.0125462
EIF4H	1.3517	0.4348	0.015357	1.8137	0.035308	0.614357	0.0125462
GDF15	4.4669	2.1593	2e-13	12.699	5.1978e-12	0.604654	0.0133402
BST1	0.82019	-0.28597	0.025527	1.593	0.0549	-0.606436	0.0133402
GSTP1	1.46	0.54599	1.09e-05	4.9618	5.5402e-05	0.592865	0.0154126
VEGFC	1.2483	0.32	1.98e-05	4.703	9.3593e-05	0.589097	0.0154126
IGF1R	0.81793	-0.28995	5.79e-05	4.2376	0.00024325	-0.586225	0.0154126
AKT2	0.67626	-0.56434	0.0035032	2.4555	0.0098499	0.586442	0.0154126
EIF4G2	1.5658	0.64689	0.00081054	3.0912	0.0026126	0.583068	0.0154575
MAP2K4	0.67236	-0.5727	4.44e-06	5.3529	2.4843e-05	-0.584234	0.0154575
EPO	19.327	4.2725	2.18e-16	15.662	9.4262e-15	0.556715	0.01718
THBS1	1.4601	0.54604	0.0047681	2.3217	0.012904	0.554783	0.01718
STAT3	1.431	0.51702	0.001072	2.9698	0.003388	0.553789	0.01718
PRKACA	1.2359	0.30556	0.037164	1.4299	0.074962	0.567012	0.01718
OLR1	1.1935	0.25523	0.041444	1.3825	0.082193	-0.560813	0.01718
PDIA3	1.1274	0.17297	0.035903	1.4449	0.072645	0.559507	0.01718
IL18RAP	0.82607	-0.27566	6.05e-07	6.2185	4.3393e-06	-0.567735	0.01718
CDH5	0.81824	-0.2894	4.89e-06	5.3107	2.6915e-05	-0.571637	0.01718
FAM107B	0.81402	-0.29686	0.00095732	3.0189	0.0030479	-0.560461	0.01718
IGF2R	0.80919	-0.30545	3.93e-07	6.4058	2.9157e-06	-0.572027	0.01718
LRIG3	0.78576	-0.34784	3.8e-05	4.4204	0.00016454	-0.573475	0.01718
DSC3	0.77618	-0.36554	2.66e-07	6.5753	2.0932e-06	-0.568558	0.01718
PTN	1.602	0.67986	0.0053319	2.2731	0.014193	0.548528	0.0184316
RAC3	1.4181	0.50391	4.96e-06	5.3047	2.7133e-05	0.547998	0.0184316
ALCAM	0.79752	-0.32642	3.07e-08	7.5127	2.8912e-07	-0.548872	0.0184316
SPINT1	0.71961	-0.47472	0.00011383	3.9437	0.00044751	-0.546788	0.01866
YWHAQ	1.2082	0.27285	0.00012414	3.9061	0.00048279	0.54593	0.0187399
LTBR	0.86692	-0.20603	0.0031018	2.5084	0.0088555	-0.544967	0.0188696
IFNA2	0.84109	-0.24966	9.13e-07	6.0396	6.1761e-06	-0.542254	0.0197873
LRRTM1	0.86408	-0.21076	0.0016291	2.7881	0.0049909	-0.540142	0.0201598
HAMP	2.7461	1.4574	6.62e-11	10.179	1.1308e-09	-0.534248	0.0214654
ROR1	0.76371	-0.3889	3.23e-06	5.491	1.8721e-05	-0.534693	0.0214654
FGF7	0.61316	-0.70567	0.0096101	2.0173	0.023509	0.533366	0.0215992
IL37	0.61544	-0.70031	2.39e-07	6.6207	1.8969e-06	-0.532067	0.0216508
WISP1	0.60474	-0.7256	9.11e-07	6.0405	6.1761e-06	0.532275	0.0216508
CAMK2B	1.1917	0.25301	0.018076	1.7429	0.040415	0.52546	0.0238033
TGFB1	1.3145	0.39447	1.14e-05	4.9426	5.7463e-05	0.523866	0.0240458
CD80	0.8637	-0.2114	9.86e-05	4.0061	0.00039415	-0.522999	0.0242084
CD38	0.87588	-0.19119	0.00089222	3.0495	0.0028688	-0.519934	0.0252587
JAG1	0.85725	-0.22222	6.08e-05	4.2164	0.00025376	-0.514909	0.0266937
CNTF	0.78378	-0.35149	0.024213	1.616	0.052596	-0.515554	0.0266937
GRB2	1.2549	0.32752	0.035271	1.4526	0.0717	0.513175	0.0269527
IL6ST	0.8539	-0.22786	8.64e-05	4.0637	0.00034734	-0.510553	0.0278738
DSG1	0.84298	-0.24644	4.67e-06	5.331	2.6016e-05	-0.511006	0.0278738
PRKCD	1.3635	0.44732	1.3e-06	5.8861	8.3348e-06	0.507883	0.0279472
FABP3	1.3537	0.4369	0.027872	1.5548	0.059063	0.508787	0.0279472
C3.1	0.88945	-0.16901	0.0049265	2.3075	0.013304	-0.507934	0.0279472
FGF17	0.80466	-0.31355	2.05e-07	6.6878	1.666e-06	-0.50929	0.0279472
TYRO3	0.90233	-0.14828	0.051263	1.2902	0.098216	-0.505294	0.0289366
TNFSF11	0.83572	-0.25891	0.0034564	2.4614	0.0097606	-0.503711	0.0290311
RASA1	0.48429	-1.0461	7.66e-14	13.116	2.1593e-12	0.502698	0.0290804
IGFBP5	1.4552	0.54126	0.002879	2.5408	0.0082923	0.493911	0.0323147
ANGPTL4	1.3767	0.46126	0.0021719	2.6632	0.0064412	0.494975	0.0323147
GDF11	0.90694	-0.14093	0.022417	1.6494	0.048999	-0.493829	0.0323147
ZAP70	0.81465	-0.29576	0.0042691	2.3697	0.011705	-0.492142	0.0323147
MSTN	0.4649	-1.105	2.61e-10	9.5826	3.5753e-09	-0.491709	0.0323147
SERPINE2	1.4197	0.50555	0.00011794	3.9283	0.00046007	0.489099	0.033064
CXCL1	1.3025	0.38125	0.0027758	2.5566	0.0080306	-0.489045	0.033064
CCL24	0.90518	-0.14372	0.019589	1.708	0.043424	-0.489327	0.033064
IGFBP1	1.8709	0.90376	0.00036411	3.4388	0.0012612	0.487962	0.0333858
HIST3H2A	2.9206	1.5463	5.41e-12	11.267	1.1328e-10	0.485357	0.0340288
KDR	0.70506	-0.50418	2.65e-10	9.5768	3.5769e-09	-0.485501	0.0340288
CRP	2.6648	1.414	6.92e-11	10.16	1.167e-09	-0.484394	0.0343574
YWHAB.YWHAE.YWHAG.YWHAH.YWHAQ.YWHAZ.SFN	1.5344	0.61766	3.34e-05	4.4762	0.00014673	0.483656	0.0343574
CA10	0.82003	-0.28625	1.69e-07	6.7716	1.3911e-06	-0.483307	0.0343574
ERBB4	0.87483	-0.19293	0.0069126	2.1604	0.017572	-0.482629	0.0345254
RBM39	1.5375	0.62056	3.8e-07	6.4202	2.8534e-06	0.479125	0.0360163
ACP5	0.8159	-0.29353	0.0020607	2.686	0.0061678	-0.478879	0.0360163
NUDCD3	1.3499	0.43289	0.00014894	3.827	0.00057239	0.476421	0.0371952
PRKCZ	1.4277	0.51373	3.3e-05	4.4815	0.00014579	0.475653	0.0374237
SPHK2	0.78148	-0.35572	4.33e-09	8.3637	4.7642e-08	-0.475341	0.0374237
C1QA.C1QB.C1QC	0.76285	-0.39052	1.94e-06	5.7123	1.1774e-05	-0.474155	0.037734
NRCAM	0.79334	-0.33398	0.00053419	3.2723	0.0017612	-0.471757	0.0389246
COMMD7	1.2266	0.29462	2.08e-05	4.6814	9.7655e-05	0.470458	0.0393365
PFDN5	1.1791	0.23764	7.67e-05	4.1154	0.00031028	0.46888	0.0399623
LYPD3	0.85388	-0.2279	0.0056457	2.2483	0.014846	-0.469053	0.0399623
H2AFZ	4.1022	2.0364	5.51e-12	11.259	1.1341e-10	0.466664	0.0406136
FN1.1	1.2894	0.3667	1.09e-06	5.9637	7.1331e-06	-0.467226	0.0406136
NOTCH1	0.87465	-0.19322	0.0003119	3.506	0.001098	-0.466215	0.0406136
IFNL1	0.82744	-0.27327	0.032993	1.4816	0.067493	0.466281	0.0406136
EPHA3	0.89472	-0.16049	0.033192	1.479	0.067794	-0.4646	0.041298
KLRF1	0.85703	-0.22258	5.26e-05	4.2788	0.00022194	-0.464807	0.041298
INSR	0.88585	-0.17486	0.03948	1.4036	0.079021	-0.464048	0.0414509
NEGR1	0.73297	-0.44816	1.08e-08	7.9678	1.1103e-07	-0.463245	0.0415339
IL2RG	0.72705	-0.45987	0.022406	1.6496	0.048999	0.463405	0.0415339
WNT7A	0.84761	-0.23852	3.81e-05	4.4192	0.00016454	-0.461185	0.0425201
EFNB3	1.7397	0.79884	3.87e-09	8.4121	4.2989e-08	0.459906	0.0430435
HIST1H3A	2.8042	1.4876	6.04e-12	11.219	1.1894e-10	0.458853	0.0434771
PTK2	0.83949	-0.25241	0.030361	1.5177	0.062702	-0.458673	0.0434771
MAPK12	1.4693	0.5551	3.25e-08	7.4885	3.0128e-07	0.457657	0.0440113
PCSK7	1.882	0.91227	2.9e-09	8.5375	3.3939e-08	-0.455561	0.0448649
PPP3CA.PPP3R1	1.4458	0.53187	0.00018667	3.7289	0.00070696	0.455801	0.0448649
IL2	1.1951	0.2571	0.00045182	3.345	0.0015088	-0.455512	0.0448649
CHL1	0.72201	-0.4699	3.53e-09	8.452	3.9897e-08	-0.455249	0.0448649
MMP9	1.786	0.83674	5.09e-06	5.2934	2.7541e-05	-0.454211	0.045434
ERAP1	1.3113	0.39095	0.0059167	2.2279	0.015372	-0.450749	0.0469272
SOD2	0.7697	-0.37763	3.28e-06	5.4845	1.8919e-05	-0.449932	0.0473366
HSP90AA1.HSP90AB1	1.4538	0.53987	1.44e-05	4.8428	7.0133e-05	0.449139	0.0477287
OPCML	0.85175	-0.2315	2.49e-05	4.6031	0.00011408	-0.448794	0.0477498
EPHB2	0.83343	-0.26288	0.00037415	3.4269	0.0012892	-0.447911	0.0482216
OLFM4	229.89	7.8448	7.5e-05	4.1251	0.00030436
ANK2	34.584	5.112	1.11e-32	31.956	7.1937e-30
SAA1	27.239	4.7676	1.06e-19	18.976	6.2447e-18
TNNI3	22.513	4.4927	4.85e-29	28.314	1.5756e-26
IL6	22.112	4.4667	3.56e-30	29.448	1.543e-27
IL1RL1	16.03	4.0027	2.23e-35	34.651	2.9012e-32
CKB.CKM	15.816	3.9833	4.08e-20	19.389	2.6508e-18
CKM	10.494	3.3915	1.01e-20	19.997	8.7107e-19
TNNT2	10.317	3.3669	9.09e-25	24.042	2.3605e-22
CHI3L1	8.6918	3.1196	1.17e-16	15.931	5.4397e-15
PLA2G2A	7.7864	2.961	1e-11	10.999	1.9451e-10
CTSD	6.4257	2.6839	2.57e-08	7.5908	2.4508e-07
TNNI2	6.066	2.6008	1.44e-22	21.841	2.0818e-20
IL1RN	5.5269	2.4665	1.8e-16	15.745	8.0545e-15
IBSP	4.8196	2.2689	1.01e-14	13.996	2.9791e-13
CA3	4.6875	2.2288	9.67e-11	10.015	1.5695e-09
TIMP1	4.6257	2.2097	3.62e-18	17.441	1.9605e-16
MB	4.4086	2.1403	7.13e-15	14.147	2.1537e-13
ASGR1	3.6042	1.8497	4.31e-22	21.366	5.0866e-20
MYBPC1	3.5333	1.821	1.23e-07	6.9102	1.024e-06
RETN	3.4799	1.799	4.42e-15	14.355	1.4348e-13
RPS27A.1	3.4026	1.7666	0.018517	1.7324	0.041258
CCL23	3.3451	1.7421	2.06e-20	19.686	1.4884e-18
PRTN3	3.3341	1.7373	1.34e-21	20.873	1.4505e-19
CSRP3	3.331	1.736	2.4e-13	12.62	6.1123e-12
CXCL8	3.293	1.7194	5.59e-12	11.253	1.1341e-10
TGFB3	3.2487	1.6999	1.62e-24	23.791	3.5062e-22
LCN2	3.1703	1.6646	2.93e-09	8.5337	3.3939e-08
CSF3	3.098	1.6313	4.35e-12	11.362	9.2539e-11
KLK3	2.808	1.4896	0.016526	1.7818	0.0374
HIST2H2BE	2.7639	1.4667	5.81e-12	11.236	1.162e-10
PLA2G1B	2.6316	1.396	8.01e-10	9.0966	1.0195e-08
PGAM1	2.542	1.346	0.0015896	2.7987	0.0049036
THBS2	2.4454	1.2901	1.5e-09	8.8252	1.7822e-08
MMP8	2.4009	1.2636	5e-07	6.3008	3.6307e-06
IGFBP2	2.3964	1.2609	4.15e-06	5.3822	2.3425e-05
THPO	2.3867	1.255	2.74e-10	9.5627	3.6277e-09
TIMP2	2.3806	1.2513	4.71e-20	19.327	2.9161e-18
INS	2.3291	1.2198	8.67e-07	6.062	5.9588e-06
GPI	2.3058	1.2052	5.31e-16	15.275	2.0271e-14
MDH1	2.2819	1.1902	8.76e-10	9.0574	1.0943e-08
SPP1	2.2789	1.1884	1.09e-12	11.962	2.6265e-11
GPD1	2.2529	1.1718	3.89e-08	7.4106	3.5291e-07
LPO	2.2191	1.15	1.35e-08	7.8702	1.3684e-07
MMP2	2.1836	1.1267	5.3e-21	20.276	4.9175e-19
SEMA6B	2.1609	1.1116	2.28e-24	23.642	4.2277e-22
HSPA1A	2.1587	1.1102	1.99e-14	13.7	5.7542e-13
CST7	2.1292	1.0903	2.26e-16	15.647	9.4545e-15
TNFRSF1B	2.1234	1.0864	2.77e-13	12.558	6.9135e-12
BMP10	2.1193	1.0836	1.06e-11	10.976	1.9915e-10
MMP10	2.115	1.0807	2.84e-05	4.5474	0.00012657
ESM1	2.1097	1.077	6.18e-08	7.2093	5.3843e-07
PDE5A	2.1067	1.075	4.78e-07	6.3208	3.4863e-06
C1R	2.059	1.042	3.84e-09	8.416	4.2964e-08
TNFRSF1A	2.0487	1.0347	5.67e-11	10.247	9.8128e-10
VWF	2.0369	1.0264	2.61e-10	9.583	3.5753e-09
CCL23.1	2.0318	1.0228	3.76e-17	16.425	1.808e-15
NID1	2.0028	1.002	1.14e-15	14.944	4.2189e-14
PAPPA	1.9991	0.99932	1.01e-10	9.9945	1.6045e-09
CKB	1.9608	0.97144	0.00056359	3.249	0.0018534
NPPB.1	1.9505	0.96384	1.61e-06	5.7927	9.9698e-06
REG1A	1.9226	0.94304	2.69e-05	4.5708	0.0001216
IL5RA	1.9091	0.93292	1.56e-06	5.8073	9.7304e-06
MICB	1.8963	0.92322	1.39e-08	7.8555	1.3937e-07
ALDOA	1.8901	0.91849	2.88e-16	15.541	1.1687e-14
FSTL3	1.8878	0.91674	3.11e-09	8.5069	3.5779e-08
ANGPT2	1.8724	0.9049	1.64e-08	7.7848	1.6152e-07
NID2	1.8648	0.89904	4.48e-21	20.348	4.479e-19
TNFRSF10D	1.85	0.88749	6.04e-08	7.2187	5.3046e-07
NLGN4X	1.7999	0.84792	2.22e-12	11.654	5.1437e-11
LDHB	1.7827	0.8341	4.41e-11	10.356	7.739e-10
NPPA	1.743	0.80154	2.23e-05	4.6512	0.00010322
MMP17	1.7275	0.78866	1.19e-09	8.9238	1.4336e-08
CD177	1.7153	0.77847	0.0060827	2.2159	0.01574
PLAT	1.7025	0.76762	3.7e-07	6.4322	2.7919e-06
CSF1	1.7023	0.76747	8.3e-14	13.081	2.2465e-12
PRSS2	1.6989	0.76462	0.00013932	3.856	0.00053864
CTSZ	1.6974	0.76332	1.72e-15	14.763	6.0548e-14
FN1	1.6925	0.75912	1.4e-10	9.8527	2.1455e-09
ITGA1.ITGB1	1.6781	0.74686	2.8e-11	10.552	5.127e-10
CAT	1.6692	0.73912	1.54e-06	5.8127	9.6596e-06
TNFRSF6B	1.6653	0.73583	5.87e-08	7.2315	5.185e-07
DLL4	1.6404	0.71406	2.06e-15	14.687	7.0278e-14
BDNF	1.638	0.71189	9.97e-08	7.0015	8.352e-07
FGF19	1.6173	0.69354	0.0022189	2.6539	0.0065658
REN	1.6163	0.69268	0.050359	1.2979	0.097056
CRELD1	1.5994	0.67755	3.95e-07	6.4029	2.919e-06
EPHA2	1.5964	0.67483	8.85e-09	8.0528	9.351e-08
IL1B	1.5895	0.66855	1.44e-10	9.8431	2.168e-09
S100A12	1.589	0.66815	0.00025702	3.59	0.00093259
CXCL16	1.5854	0.66482	1.34e-15	14.872	4.8432e-14
PPY	1.5683	0.6492	0.0014244	2.8464	0.0044158
CLEC11A.1	1.5659	0.64702	2.76e-08	7.5598	2.6128e-07
LBP	1.5599	0.64149	1.01e-10	9.9948	1.6045e-09
FTH1.FTL	1.5521	0.63423	0.00044863	3.3481	0.001502
IL18R1	1.5432	0.62594	1.89e-09	8.7238	2.2308e-08
SPARCL1	1.5289	0.61245	1.8e-10	9.7441	2.6019e-09
CCL18	1.5206	0.60462	0.00035141	3.4542	0.0012206
CCL2	1.5032	0.588	3.01e-06	5.5211	1.7549e-05
PDE11A	1.4923	0.57756	9.87e-10	9.0058	1.2207e-08
CLEC11A	1.4909	0.57622	2.34e-08	7.6311	2.2497e-07
PSMD7	1.4899	0.57522	3.01e-17	16.522	1.5015e-15
ENTPD5	1.4898	0.57507	2.67e-10	9.5733	3.5769e-09
RELT	1.4874	0.57277	2.8e-07	6.553	2.1772e-06
GP6	1.4717	0.55751	1.21e-05	4.9169	6.0492e-05
TLR2	1.4716	0.55738	1.32e-05	4.8801	6.46e-05
ENO1	1.4693	0.55514	1.8e-05	4.7459	8.6053e-05
FLRT3	1.4616	0.5475	8.53e-10	9.0689	1.0761e-08
VAV1	1.4608	0.54678	0.0085032	2.0704	0.021079
CD274	1.4572	0.54324	0.00020488	3.6885	0.00076257
B2M	1.4489	0.535	0.00029264	3.5337	0.0010443
MICA	1.4436	0.52966	0.028909	1.539	0.060411
XPNPEP1	1.4427	0.52878	7.31e-05	4.1363	0.00029864
HSPA8	1.4331	0.51916	3.81e-05	4.4188	0.00016454
SERPINA3.1	1.4289	0.51495	9.06e-06	5.0429	4.6512e-05
WNK3	1.4256	0.51154	5.84e-06	5.2333	3.1242e-05
TNFSF13B	1.4162	0.50205	4.42e-06	5.3546	2.4843e-05
FCGR1A	1.4155	0.50135	1.96e-05	4.7074	9.2992e-05
IFNGR1	1.4101	0.49583	2.74e-07	6.5624	2.1432e-06
YES1	1.4079	0.49358	2.27e-12	11.643	5.1797e-11
IL24	1.407	0.49259	0.00476	2.3224	0.012904
HSP90AB1	1.4065	0.49214	9.86e-07	6.0063	6.5995e-06
ACY1	1.4055	0.49106	0.0051977	2.2842	0.013913
FCER2	1.4048	0.49038	0.0016617	2.7794	0.0050791
CTSG	1.3994	0.48479	5.69e-06	5.245	3.0537e-05
HTRA2	1.3968	0.48217	1.3e-10	9.8861	2.0104e-09
BOC	1.3961	0.48144	1.45e-05	4.8401	7.0305e-05
GFRA3	1.3942	0.47948	1.06e-06	5.9758	7.0067e-06
LGMN	1.392	0.47717	1.06e-08	7.9755	1.0996e-07
YWHAE	1.3913	0.4764	0.016974	1.7702	0.038347
GNS	1.3901	0.47519	2.93e-07	6.5333	2.2514e-06
TNFRSF10B	1.3888	0.47383	3.57e-05	4.4471	0.00015624
ELANE	1.387	0.47195	1.92e-07	6.716	1.5711e-06
CTSS	1.3783	0.4629	3.87e-07	6.4128	2.886e-06
FGR	1.3782	0.46275	0.00019464	3.7108	0.00072865
CAPG	1.3769	0.46147	0.032785	1.4843	0.06728
MRC1	1.3767	0.4612	1.21e-06	5.918	7.8455e-06
EFNB2	1.3697	0.45384	4.97e-06	5.3035	2.7133e-05
KPNA2	1.3682	0.45229	8.78e-06	5.0566	4.5434e-05
DLL1	1.3672	0.45126	1.41e-08	7.8495	1.4022e-07
BGN	1.3655	0.44942	0.00025824	3.588	0.0009344
FCN1	1.3647	0.44856	2.34e-06	5.6312	1.3994e-05
PGK1	1.3607	0.44436	6.98e-05	4.1561	0.00028789
GRN	1.3587	0.44222	1.72e-10	9.7635	2.5162e-09
IL15RA	1.3514	0.43447	1.07e-06	5.9694	7.0751e-06
LAMA1.LAMB1.LAMC1	1.344	0.42657	8.49e-06	5.071	4.4121e-05
NTRK1	1.3429	0.42533	6.78e-07	6.1687	4.8399e-06
LYN	1.3425	0.42487	0.012801	1.8927	0.029962
SERPINA3	1.3415	0.42384	3.09e-11	10.51	5.5048e-10
PDGFRA	1.3399	0.42211	4.02e-06	5.3953	2.283e-05
VEGFA.1	1.339	0.42116	0.0051524	2.288	0.013857
OMD	1.3382	0.42026	0.0023865	2.6222	0.0070138
YWHAZ	1.3376	0.4196	0.0030454	2.5164	0.0087135
LGALS2	1.3331	0.41479	9.32e-05	4.0307	0.00037353
MAPK14	1.3308	0.41231	0.00019428	3.7116	0.00072865
FN1.2	1.3268	0.40791	7.13e-05	4.1472	0.00029291
FSTL1	1.3268	0.4079	1.19e-10	9.9228	1.8693e-09
PGD	1.3208	0.40138	0.0031697	2.499	0.0090295
PLAUR	1.3182	0.39852	6.12e-06	5.2131	3.2587e-05
LYN.1	1.3157	0.39578	0.012366	1.9078	0.029353
IL16	1.3152	0.39526	6.73e-09	8.1721	7.2237e-08
TNFRSF8	1.3113	0.39097	1.3e-06	5.8852	8.3348e-06
MBL2	1.3077	0.387	0.043646	1.3601	0.08556
NPPB	1.3066	0.38583	0.027955	1.5535	0.059143
TNFAIP6	1.3063	0.38544	0.0033967	2.4689	0.0096246
ADAM9	1.2994	0.3779	2.18e-06	5.6612	1.3181e-05
COTL1	1.2986	0.37692	4.43e-05	4.354	0.00018914
CCL14	1.2985	0.37682	0.009846	2.0067	0.024041
MATN3	1.2897	0.36699	2e-05	4.6989	9.4148e-05
CD84	1.2892	0.3665	3.65e-08	7.4382	3.3588e-07
INHBA	1.2884	0.36554	0.0037934	2.421	0.010597
DCTN2	1.2842	0.36091	8.47e-05	4.072	0.00034179
GDF9	1.2807	0.35696	0.00029881	3.5246	0.0010605
MCL1	1.2716	0.34666	0.0042561	2.371	0.011705
IL1RL2	1.2669	0.34127	3.52e-06	5.453	2.0165e-05
DDR2	1.2665	0.34089	7.31e-05	4.136	0.00029864
LAYN	1.2639	0.33789	0.026124	1.583	0.056091
VEGFA	1.2638	0.33772	0.00017016	3.7691	0.00064767
FGA.FGB.FGG.1	1.2619	0.33562	2.92e-11	10.534	5.2723e-10
FGF5	1.2598	0.33315	5.84e-05	4.2338	0.0002446
PDE1A	1.2582	0.33133	0.00036506	3.4376	0.0012612
HMOX2	1.2573	0.33029	0.00013634	3.8654	0.00052866
CA9	1.2561	0.32898	4.08e-05	4.3896	0.00017539
CAPN1.CAPNS1	1.2546	0.32722	0.0015352	2.8138	0.0047482
ICOSLG	1.2543	0.32686	0.00017052	3.7682	0.00064767
DCTPP1	1.2521	0.3244	6.91e-05	4.1605	0.00028585
ANGPTL3	1.2492	0.321	0.00044516	3.3515	0.0014942
SELP	1.2472	0.31864	1.57e-06	5.8053	9.7304e-06
HAVCR2	1.2443	0.31533	0.0028651	2.5429	0.0082705
IL25	1.2421	0.31276	0.0011445	2.9414	0.003591
ICOS	1.241	0.31147	0.00038194	3.418	0.0013091
N6AMT1	1.2395	0.30975	0.0054812	2.2611	0.014531
FGG	1.2335	0.30278	3.12e-08	7.5052	2.9201e-07
SERPINA1	1.2307	0.29953	1.14e-05	4.9448	5.74e-05
HIST1H1C	1.2212	0.28825	0.00015736	3.8031	0.00060297
SRC	1.2207	0.28766	0.04296	1.3669	0.084553
AGT	1.2185	0.28509	0.0053967	2.2679	0.014336
APOE.3	1.2182	0.28476	0.0068387	2.165	0.017419
ERBB2	1.2163	0.28244	0.0058132	2.2356	0.015163
CCL3	1.2144	0.2803	0.010506	1.9786	0.025366
CST3	1.2138	0.27949	0.035117	1.4545	0.0715
KAT6A	1.2103	0.27538	0.00013994	3.8541	0.00053942
BSG	1.2074	0.27192	0.00028104	3.5512	0.0010057
SECTM1	1.2068	0.27114	0.008209	2.0857	0.020507
EDA2R	1.2043	0.26816	0.018352	1.7363	0.04096
MAP2K1	1.1995	0.26244	0.00066721	3.1757	0.0021614
TNC	1.1969	0.25932	0.021763	1.6623	0.047835
DCN	1.195	0.25699	0.0085524	2.0679	0.021161
EPHB4	1.1947	0.25667	4.05e-12	11.393	8.7656e-11
MATK	1.193	0.25456	0.0056676	2.2466	0.014862
S100A4	1.1877	0.24812	0.0018548	2.7317	0.0056404
PGM1	1.186	0.24611	0.007138	2.1464	0.018075
VCAM1	1.1811	0.24016	0.014334	1.8436	0.033309
HK2	1.1808	0.23971	0.019338	1.7136	0.04294
FAS	1.1776	0.23587	0.0039305	2.4056	0.010883
SERPINA10	1.1774	0.23563	0.04183	1.3785	0.082705
MFRP	1.1773	0.23547	0.015302	1.8153	0.035243
CLEC7A	1.1726	0.22973	0.0088055	2.0552	0.021746
CALR	1.166	0.22159	0.00045537	3.3416	0.0015167
CSF2	1.1658	0.2213	0.0090137	2.0451	0.022176
FGA.FGB.FGG	1.1656	0.22104	2.86e-07	6.5433	2.2129e-06
IL10RB	1.1644	0.21957	0.00032003	3.4948	0.0011236
IFNAR1	1.163	0.2178	0.0035821	2.4459	0.010028
SLITRK1	1.1624	0.21711	0.0018584	2.7309	0.0056404
ALB	1.1622	0.21692	0.00071301	3.1469	0.002304
GFRA2	1.1568	0.21017	0.0074153	2.1299	0.018668
GREM1	1.1565	0.20973	0.010472	1.98	0.025366
ADAMTS1	1.1533	0.20582	0.0026736	2.5729	0.0077871
TNFRSF9	1.151	0.20285	0.016131	1.7923	0.036697
CD226	1.151	0.20284	4.89e-06	5.3111	2.6915e-05
BCAM	1.1502	0.2019	0.0044158	2.355	0.01205
HDGFRP2	1.1468	0.19766	0.0027559	2.5597	0.0079909
LTBP4	1.1454	0.1959	0.020451	1.6893	0.045256
MAPKAPK3	1.1423	0.19197	0.05184	1.2853	0.09903
UNC5C	1.1412	0.19054	0.0076314	2.1174	0.019137
F9.1	1.1388	0.18755	0.0020359	2.6912	0.0061101
MET	1.1364	0.18442	0.032178	1.4924	0.066137
PPIB	1.1361	0.18413	0.035782	1.4463	0.072514
MATN2	1.1353	0.18311	0.0055066	2.2591	0.014568
NRP1	1.133	0.1802	0.0038775	2.4114	0.010763
PECAM1	1.1322	0.17912	0.0022935	2.6395	0.0067711
OCIAD1	1.1322	0.17911	0.0011729	2.9307	0.0036624
CSF1R	1.1305	0.177	0.0001143	3.942	0.00044751
ESAM	1.1285	0.17443	0.0055718	2.254	0.014681
CD300C	1.1271	0.17262	0.015918	1.7981	0.036403
IFNL2	1.1269	0.17232	0.016301	1.7878	0.037019
CSF3R	1.1249	0.16975	0.0010952	2.9605	0.0034529
SCARF1	1.1226	0.16689	0.044258	1.354	0.086583
CD48	1.1202	0.16373	0.012397	1.9067	0.029353
ANXA1	1.12	0.16356	0.029152	1.5353	0.060736
GOT1	1.1188	0.16201	0.0401	1.3969	0.08002
ICAM3	1.1186	0.16167	0.010561	1.9763	0.025452
F9	1.118	0.16095	0.0063984	2.1939	0.016471
C9	1.117	0.15963	0.016503	1.7824	0.0374
CCL13	1.117	0.15959	0.0254	1.5952	0.054717
LCMT1	1.1091	0.14944	0.0058648	2.2317	0.015267
LYVE1	1.1091	0.14939	0.012107	1.917	0.028911
TGFBI	1.1083	0.14833	0.0064032	2.1936	0.016471
PIK3CA.PIK3R1	1.1071	0.14674	0.048661	1.3128	0.094222
CHST2	1.1048	0.14375	0.040374	1.3939	0.080314
CHST6	1.1032	0.14172	0.012695	1.8964	0.029859
BMPER	1.1026	0.14097	0.035665	1.4478	0.072388
TF	1.0898	0.1241	0.033729	1.472	0.068782
CD4	1.0877	0.12126	0.031148	1.5066	0.064223
P4HB	1.0849	0.11762	0.021294	1.6717	0.046964
SET	1.0844	0.11692	0.012331	1.909	0.029337
GPC2	1.0716	0.099702	0.047591	1.3225	0.092408
FGF9	1.0098	0.014015	0.050985	1.2926	0.097827
STAB2	0.93945	-0.090115	0.042559	1.371	0.083892
PDE4D	0.9332	-0.099748	0.026792	1.572	0.057431
TPO	0.93094	-0.10324	0.028814	1.5404	0.06037
HDAC8	0.92749	-0.10859	0.015768	1.8022	0.036124
C6	0.92724	-0.10899	0.040818	1.3891	0.081075
NCR2	0.92718	-0.10908	0.01529	1.8156	0.035243
CFI	0.92662	-0.10995	0.0025476	2.5939	0.0074702
PSMA1	0.92459	-0.11311	0.010896	1.9627	0.026211
CD55	0.92172	-0.1176	0.045567	1.3413	0.08901
MST1R	0.91935	-0.12131	0.015283	1.8158	0.035243
CD200R1	0.91159	-0.13355	0.027142	1.5664	0.057989
CSNK2A1	0.91052	-0.13523	0.040251	1.3952	0.080194
LGALS7	0.90856	-0.13834	0.00094971	3.0224	0.0030311
LCORL	0.90768	-0.13975	0.0067732	2.1692	0.017286
IL17A	0.9069	-0.14099	0.015406	1.8123	0.035359
BTC	0.90575	-0.14282	0.01775	1.7508	0.039753
NRXN3	0.90548	-0.14324	0.037544	1.4255	0.075612
SPOCK1	0.90526	-0.14359	0.0055449	2.2561	0.01464
TNFRSF21	0.90418	-0.14533	0.012212	1.9132	0.029108
CDK2.CCNA2	0.9039	-0.14576	0.0039375	2.4048	0.010883
CDC2.CCNB1	0.90354	-0.14633	0.028615	1.5434	0.060147
ENTPD1	0.90308	-0.14708	0.0020861	2.6807	0.0062294
FST	0.90291	-0.14735	0.0071927	2.1431	0.018178
PDE2A	0.90219	-0.1485	0.0029888	2.5245	0.0085895
TEK	0.9005	-0.15119	0.047518	1.3231	0.092403
CKAP2	0.89941	-0.15295	0.027641	1.5584	0.058766
BIRC7	0.8958	-0.15875	0.00023155	3.6353	0.00084969
PLA2G7	0.89406	-0.16156	0.030198	1.52	0.062464
F10	0.89382	-0.16194	0.017145	1.7659	0.038599
SEMA5A	0.89337	-0.16268	0.031221	1.5056	0.064273
IL20RA	0.89313	-0.16305	0.000265	3.5768	0.00095546
PSME1	0.89146	-0.16577	0.037716	1.4235	0.07584
C4A.C4B.1	0.89122	-0.16614	0.016018	1.7954	0.036568
F10.1	0.89053	-0.16726	0.025257	1.5976	0.054591
SCARB2	0.88969	-0.16863	0.0063707	2.1958	0.016452
IGFBP6	0.88919	-0.16943	0.027583	1.5594	0.058737
PIK3CG	0.88822	-0.17102	0.049175	1.3083	0.094916
IL4	0.88736	-0.17242	0.0033899	2.4698	0.0096246
HIBADH	0.88589	-0.17481	0.012734	1.895	0.029859
F5	0.88587	-0.17484	0.013652	1.8648	0.031839
ADM	0.88393	-0.17799	0.00023729	3.6247	0.00086827
PROC	0.88245	-0.18042	0.0025801	2.5884	0.0075484
ENG	0.88009	-0.18427	0.013408	1.8726	0.031325
CFC1	0.87856	-0.18679	5.09e-06	5.2934	2.7541e-05
C5.C6	0.87835	-0.18714	0.00038741	3.4118	0.0013209
BRF1	0.87342	-0.19526	0.0072752	2.1382	0.01835
EFNA3	0.86937	-0.20196	0.024467	1.6114	0.05306
MSR1	0.86936	-0.20197	0.029176	1.535	0.060736
APCS	0.86898	-0.20261	0.036269	1.4405	0.073271
AMN	0.86825	-0.20382	0.043669	1.3598	0.08556
TSLP	0.86782	-0.20453	0.022193	1.6538	0.048698
C5	0.86689	-0.20608	1.31e-05	4.8816	6.46e-05
CFD	0.86608	-0.20742	0.017622	1.754	0.039535
IL6R	0.86605	-0.20748	0.050663	1.2953	0.097353
CDH1	0.86599	-0.20758	0.012636	1.8984	0.029844
PTK6	0.86548	-0.20842	0.045796	1.3392	0.089323
NAMPT	0.86493	-0.20934	0.0038416	2.4155	0.010709
AHSG	0.86421	-0.21055	1.59e-05	4.7994	7.6645e-05
TLR4.LY96	0.86407	-0.21077	0.0091953	2.0364	0.022537
TP53	0.86345	-0.21181	2.14e-05	4.6695	0.00010002
CDK8.CCNC	0.86326	-0.21214	0.0018303	2.7375	0.005581
IL34	0.86282	-0.21287	7.42e-05	4.1296	0.00030217
RPS3A	0.86247	-0.21345	0.014256	1.846	0.033187
PTPN1	0.86247	-0.21346	0.00049075	3.3091	0.0016262
AGR2	0.86116	-0.21564	0.00011229	3.9496	0.00044337
C7	0.86078	-0.21628	0.043306	1.3635	0.085105
NCR3	0.85958	-0.2183	0.0012422	2.9058	0.0038697
PSPN	0.85348	-0.22857	0.0083338	2.0792	0.020778
CD70	0.85292	-0.22952	0.022444	1.6489	0.048999
POSTN	0.852	-0.23107	0.0057152	2.243	0.014938
PON1	0.85083	-0.23306	0.00032467	3.4886	0.0011368
BIRC3	0.85004	-0.23439	0.00057066	3.2436	0.0018719
LIN7B	0.84865	-0.23675	2.42e-05	4.6157	0.00011121
JUN	0.84834	-0.23728	0.028264	1.5488	0.059603
XRCC6	0.8478	-0.2382	0.040102	1.3968	0.08002
IL13	0.84738	-0.23893	0.010065	1.9972	0.024529
FLT4	0.84724	-0.23917	0.0065395	2.1845	0.016755
DPT	0.84676	-0.23997	0.0019674	2.7061	0.0059297
AFM	0.84607	-0.24115	0.0034008	2.4684	0.0096246
SERPINA4	0.84594	-0.24137	0.00019232	3.716	0.00072625
PRSS27	0.84437	-0.24405	0.0090941	2.0412	0.022331
CD63	0.84433	-0.24413	0.0018698	2.7282	0.0056617
NRG4	0.84268	-0.24693	1.92e-05	4.7178	9.113e-05
PYY	0.84097	-0.24987	0.028342	1.5476	0.05967
AZU1	0.84073	-0.25029	0.018941	1.7226	0.04213
FGF1	0.83875	-0.25368	4.77e-06	5.3212	2.6494e-05
CRLF1.CLCF1	0.83703	-0.25665	0.0035167	2.4539	0.0098665
F11	0.83662	-0.25736	0.00019401	3.7122	0.00072865
FAM3B	0.8363	-0.2579	0.0066653	2.1762	0.017044
HMGN1	0.8342	-0.26154	0.012732	1.8951	0.029859
TNFSF18	0.83377	-0.26227	0.0010614	2.9741	0.003363
CPE	0.83348	-0.26278	0.020679	1.6845	0.045684
CD97	0.83333	-0.26304	2.72e-05	4.5656	0.00012265
LGALS3	0.83284	-0.2639	5.23e-05	4.2819	0.00022111
SYNCRIP	0.83243	-0.2646	3.21e-05	4.4941	0.00014213
ISLR2	0.83184	-0.26562	0.0051896	2.2849	0.013913
CFHR5	0.83114	-0.26684	0.010346	1.9852	0.025168
ROBO2	0.83052	-0.26791	1.67e-05	4.7763	8.052e-05
AMH	0.83018	-0.26851	3.34e-05	4.4758	0.00014673
IL3RA	0.83011	-0.26863	0.025377	1.5956	0.054717
CNTN2	0.82994	-0.26892	0.014793	1.8299	0.034253
PROS1	0.82993	-0.26894	7.94e-06	5.1	4.1775e-05
ADAMTS15	0.82901	-0.27054	0.0019541	2.7091	0.0059031
RXFP1	0.82821	-0.27193	3.45e-07	6.4624	2.6198e-06
IL12A.IL12B	0.82796	-0.27237	0.02165	1.6645	0.047666
TACSTD2	0.82577	-0.2762	0.00043556	3.361	0.0014696
CD109	0.82501	-0.27753	0.004503	2.3465	0.012237
ERBB3	0.82496	-0.2776	0.00044154	3.355	0.0014859
CLEC4M	0.82418	-0.27897	6.86e-06	5.1636	3.6227e-05
USP25	0.82259	-0.28176	0.0042424	2.3724	0.0117
REG4	0.82165	-0.28341	0.011688	1.9323	0.028064
SHH	0.82055	-0.28533	0.029766	1.5263	0.061669
KNG1	0.82004	-0.28623	0.00062427	3.2046	0.0020375
CXCL5	0.8194	-0.28736	1.06e-11	10.976	1.9915e-10
GPC5	0.81928	-0.28756	0.046774	1.33	0.091094
SMAD3	0.81838	-0.28916	0.041532	1.3816	0.08224
ADAMTS5	0.81674	-0.29205	0.004425	2.3541	0.01205
CCL8	0.81575	-0.29381	1.26e-05	4.9014	6.246e-05
ADAMTS13	0.81449	-0.29603	0.002716	2.5661	0.0078929
ETHE1	0.81441	-0.29617	0.00019873	3.7017	0.00074182
CA4	0.81313	-0.29844	0.0042882	2.3677	0.011727
CTSA	0.81301	-0.29866	0.027097	1.5671	0.057988
CNTN5	0.8125	-0.29956	1.53e-05	4.8149	7.4232e-05
LGALS3BP	0.81207	-0.30032	0.014568	1.8366	0.033793
TPM1	0.81141	-0.3015	0.01182	1.9274	0.028329
ICAM2	0.8113	-0.3017	7.61e-07	6.1184	5.3465e-06
CCL1	0.81072	-0.30272	6.78e-05	4.1686	0.00028241
VIP	0.80708	-0.30922	0.00041324	3.3838	0.0014016
HRG	0.80675	-0.3098	0.002329	2.6328	0.0068603
FGF8.1	0.80577	-0.31155	0.010505	1.9786	0.025366
DHH	0.80466	-0.31354	0.022812	1.6418	0.04972
HK1	0.80434	-0.31412	8.52e-07	6.0694	5.8895e-06
C2	0.80411	-0.31454	3.49e-06	5.4567	2.0083e-05
TPM2	0.80409	-0.31458	0.0005094	3.2929	0.0016838
STK17B	0.80386	-0.31499	1.2e-05	4.9226	5.9946e-05
NMT1	0.8026	-0.31724	0.05174	1.2862	0.098985
EPOR	0.80257	-0.3173	1.09e-08	7.9639	1.1115e-07
CHRDL1	0.80226	-0.31786	0.00026553	3.5759	0.00095546
RSPO4	0.80216	-0.31803	0.028034	1.5523	0.059214
GPC6	0.80132	-0.31956	2.82e-05	4.5504	0.00012612
IDUA	0.79971	-0.32246	0.010455	1.9807	0.025366
FLRT1	0.79959	-0.32267	2.74e-05	4.5615	0.00012336
CCDC80	0.79866	-0.32434	0.0064417	2.191	0.016537
KIRREL3	0.79783	-0.32585	4.94e-08	7.3061	4.4268e-07
MRC2	0.79756	-0.32634	0.00041154	3.3856	0.0013995
BIRC5	0.79661	-0.32806	1.61e-10	9.7921	2.4097e-09
RAD51	0.79548	-0.33011	0.028927	1.5387	0.060411
LSAMP	0.79533	-0.33037	2.88e-05	4.541	0.000128
AURKA	0.79509	-0.33082	2.2e-05	4.6577	0.00010204
FGF20	0.79422	-0.33239	0.00021561	3.6663	0.00079569
KRAS	0.79294	-0.33472	2.59e-06	5.5868	1.5221e-05
CAMK1D	0.79272	-0.33512	1.48e-06	5.8293	9.3836e-06
RTN4R	0.79041	-0.33933	0.00015851	3.7999	0.00060561
PPP3R1	0.78981	-0.34042	8.68e-08	7.0613	7.3785e-07
LAG3	0.78962	-0.34077	0.0038663	2.4127	0.010754
RB1	0.78786	-0.34399	1.47e-06	5.8335	9.3427e-06
KLK14	0.78655	-0.3464	2.33e-07	6.6319	1.8599e-06
EGFR	0.78559	-0.34816	1.06e-06	5.9765	7.0067e-06
OSM	0.78384	-0.35138	2.23e-06	5.6525	1.3386e-05
FIGF	0.78348	-0.35204	0.00090423	3.0437	0.0029002
EEF1B2	0.78267	-0.35352	0.017426	1.7588	0.039163
CLU	0.7824	-0.35402	1.17e-09	8.9336	1.4147e-08
RPS6KA5	0.78206	-0.35466	0.011935	1.9232	0.028551
FETUB	0.78002	-0.35841	9.07e-08	7.0424	7.6505e-07
POR	0.77939	-0.35958	0.012405	1.9064	0.029353
RGMA	0.77853	-0.36117	8.69e-08	7.0609	7.3785e-07
KRT18	0.77844	-0.36134	0.003502	2.4557	0.0098499
ASAH2	0.77828	-0.36164	0.027723	1.5572	0.058843
PEX5	0.7772	-0.36365	0.029731	1.5268	0.061669
C3	0.77625	-0.36541	0.00038122	3.4188	0.0013091
CYCS	0.77575	-0.36634	4.94e-05	4.3059	0.00020988
ATP5B	0.77402	-0.36955	8.1e-07	6.0915	5.6501e-06
RBP4	0.77379	-0.36999	9.82e-09	8.0079	1.0286e-07
KLK13	0.77356	-0.37041	0.00023867	3.6222	0.00087088
IL23R	0.77162	-0.37404	0.00021159	3.6745	0.00078307
PRKCI	0.76934	-0.37831	0.024808	1.6054	0.05371
NTRK3	0.76902	-0.37891	0.00020775	3.6825	0.00077106
GHRL	0.76685	-0.38298	0.0011273	2.9479	0.0035458
APOD	0.76672	-0.38322	1.07e-05	4.9721	5.4541e-05
FAP	0.76627	-0.38408	1.87e-05	4.7286	8.9224e-05
ICAM5	0.76553	-0.38547	0.0020367	2.6911	0.0061101
UBE2N	0.7633	-0.38967	0.016129	1.7924	0.036697
SERPIND1	0.76319	-0.38988	2.19e-05	4.659	0.00010204
GDF2	0.76295	-0.39034	0.050624	1.2956	0.097353
S100A6	0.76253	-0.39113	0.028678	1.5424	0.060182
TOP1	0.76226	-0.39164	0.001619	2.7908	0.0049718
CXCL6	0.75937	-0.39712	0.0084998	2.0706	0.021079
NAPA	0.75861	-0.39857	0.0076298	2.1175	0.019137
SPINT2	0.75815	-0.39945	0.0030244	2.5194	0.0086726
CMPK1	0.75776	-0.40019	3.71e-05	4.4309	0.00016161
IL17F	0.75752	-0.40064	5.42e-06	5.266	2.9213e-05
ANGPT1	0.75666	-0.40229	0.00022498	3.6479	0.00082788
CA6	0.75577	-0.40397	0.038859	1.4105	0.077898
EIF5A	0.7553	-0.40488	0.0069617	2.1573	0.017663
BMP1	0.75508	-0.40531	0.00060949	3.215	0.0019943
KLKB1	0.75494	-0.40558	2.03e-08	7.6924	1.9684e-07
CBX5	0.75489	-0.40566	1.02e-09	8.9924	1.247e-08
LRRK2	0.75396	-0.40745	7.57e-08	7.1208	6.5142e-07
HFE2	0.75172	-0.41173	2.15e-07	6.6683	1.7316e-06
NTRK2	0.74557	-0.42358	9.24e-07	6.0345	6.217e-06
APOM	0.74514	-0.42442	0.005117	2.291	0.01379
PGF	0.74283	-0.4289	0.032963	1.482	0.067493
CCL16	0.74258	-0.42938	0.00010994	3.9588	0.00043542
CNTN4	0.74229	-0.42995	3.2e-09	8.4953	3.6426e-08
SERPING1	0.74228	-0.42995	6.9e-05	4.1614	0.00028585
FUT3	0.74094	-0.43257	0.024147	1.6171	0.052541
GPNMB	0.74003	-0.43433	2.54e-06	5.5954	1.4991e-05
TNFRSF13C	0.73928	-0.43581	0.0001068	3.9714	0.00042555
HAPLN1	0.73814	-0.43804	0.0013048	2.8845	0.0040548
SEMA3A	0.73724	-0.4398	0.0011607	2.9353	0.003633
PAK3	0.73289	-0.44833	0.029502	1.5302	0.061316
IL1R1	0.73266	-0.44878	0.00030547	3.515	0.0010812
ZNRF3	0.73164	-0.4508	0.017102	1.767	0.038568
MAPK3	0.72848	-0.45703	0.012677	1.897	0.029859
NCAM1	0.72457	-0.4648	3.74e-06	5.4275	2.1291e-05
COLEC12	0.72449	-0.46496	0.0010338	2.9856	0.0032833
COL18A1	0.72362	-0.4667	4.21e-07	6.3755	3.0909e-06
C8A.C8B.C8G	0.72307	-0.46779	5.53e-09	8.2576	5.9812e-08
TNFRSF17	0.72154	-0.47086	6.84e-07	6.1649	4.8555e-06
NME2	0.72068	-0.47257	0.042392	1.3727	0.083688
MIA	0.72048	-0.47297	5.6e-07	6.2518	4.0417e-06
KLK12	0.72016	-0.47361	4.75e-05	4.3238	0.00020209
KIT	0.71981	-0.47432	0.00025361	3.5958	0.00092281
L1CAM	0.71851	-0.47693	2.6e-06	5.5842	1.5241e-05
PLAU	0.71438	-0.48524	0.001593	2.7978	0.0049036
PLCG1	0.71127	-0.49153	1.89e-10	9.7237	2.6677e-09
MAP2K2	0.70662	-0.501	0.00042762	3.3689	0.0014466
LTA.LTB.1	0.7037	-0.50696	3.73e-16	15.429	1.4671e-14
GNLY	0.7026	-0.50923	0.0089816	2.0466	0.022139
LRP1B	0.70235	-0.50973	4.9e-08	7.3098	4.4204e-07
DKKL1	0.70174	-0.51099	1.65e-11	10.782	3.0626e-10
MAPK13	0.70042	-0.5137	0.0083681	2.0774	0.020824
NOG	0.69778	-0.51916	8.13e-07	6.0897	5.6501e-06
CDON	0.69574	-0.52337	8.74e-07	6.0586	5.9743e-06
IDE	0.69465	-0.52564	9.02e-06	5.0448	4.6499e-05
TFPI	0.69453	-0.52589	0.0060573	2.2177	0.015706
PRDX1	0.69271	-0.52967	0.00063428	3.1977	0.002065
STIP1	0.68531	-0.54518	0.0003344	3.4757	0.0011677
SOST	0.6814	-0.55344	0.002625	2.5809	0.0076626
FTCD	0.68096	-0.55435	0.00091833	3.037	0.0029382
GZMA	0.68022	-0.55592	2.25e-05	4.648	0.00010361
C5.1	0.67944	-0.55758	0.00029672	3.5277	0.001056
CTSB	0.66608	-0.58623	1.81e-06	5.7412	1.1171e-05
CAST	0.6649	-0.58878	6.98e-07	6.1561	4.9287e-06
PPA1	0.66118	-0.5969	4.22e-05	4.3742	0.00018111
CCL27	0.65521	-0.60996	2.05e-10	9.6881	2.8641e-09
AREG	0.65383	-0.61301	0.0020945	2.6789	0.0062401
AGER	0.64688	-0.62842	0.0056746	2.2461	0.014862
A2M	0.64052	-0.64268	1.83e-10	9.7365	2.6186e-09
PA2G4	0.63981	-0.64429	0.00011438	3.9417	0.00044751
CXCL12	0.62998	-0.66662	1.49e-06	5.8274	9.3836e-06
CA1	0.62919	-0.66844	2.52e-05	4.5985	0.00011488
CTSC	0.61476	-0.70191	6.15e-06	5.2114	3.2587e-05
EPHA1	0.60892	-0.71567	5.79e-08	7.237	5.1555e-07
AK1	0.60401	-0.72736	8.4e-06	5.0758	4.3812e-05
CGA.FSHB	0.59777	-0.74235	0.00065421	3.1843	0.0021245
NOV	0.58121	-0.78286	3.68e-08	7.4346	3.3631e-07
PDGFC	0.58108	-0.7832	6.37e-10	9.1959	8.1925e-09
GDF11.MSTN	0.58063	-0.78432	9.02e-11	10.045	1.4826e-09
PLG.2	0.57716	-0.79296	4.9e-15	14.31	1.5526e-13
WFIKKN1	0.57237	-0.80498	4.84e-09	8.3151	5.2834e-08
CDH6	0.56055	-0.83508	7.81e-14	13.107	2.1593e-12
LTA.LTB	0.5528	-0.85516	5.85e-15	14.233	1.81e-13
CGA.CGB	0.54675	-0.87106	0.0080082	2.0965	0.020044
SERPINA5	0.54644	-0.87187	1.93e-20	19.716	1.4884e-18
PTHLH	0.53608	-0.89947	2.8e-12	11.552	6.2783e-11
MED1	0.53576	-0.90035	2e-20	19.699	1.4884e-18
KLK7	0.53506	-0.90224	2.33e-07	6.632	1.8599e-06
HP	0.51705	-0.95164	0.048671	1.3127	0.094222
IL17B	0.51405	-0.96001	0.038019	1.42	0.076332
IL36A	0.5138	-0.96071	1.28e-05	4.893	6.3431e-05
CGA.LHB	0.51002	-0.97137	4.19e-10	9.378	5.4947e-09
CDH3	0.50965	-0.97242	3.9e-22	21.409	5.0703e-20
CXCL13	0.49867	-1.0039	1.88e-06	5.7249	1.149e-05
CCL11	0.48592	-1.0412	1.79e-08	7.747	1.749e-07
ECE1	0.48493	-1.0442	4.7e-13	12.328	1.1529e-11
WISP3	0.48478	-1.0446	1.37e-08	7.8632	1.38e-07
PLG	0.47907	-1.0617	1.31e-17	16.884	6.7889e-16
HS6ST1	0.47857	-1.0632	2.37e-06	5.626	1.4098e-05
EPB41	0.47667	-1.069	8.08e-06	5.0924	4.2338e-05
EDA	0.47298	-1.0801	0.0021403	2.6695	0.0063621
SPON1	0.46543	-1.1034	0.0042711	2.3695	0.011705
DKK4	0.46502	-1.1046	1.29e-06	5.8899	8.3279e-06
LMAN2	0.45189	-1.1459	4.25e-15	14.371	1.4162e-13
CTSF	0.44898	-1.1553	4.01e-23	22.397	6.5053e-21
NAAA	0.43462	-1.2022	1.69e-10	9.7709	2.5018e-09
CGA.TSHB	0.41443	-1.2708	0.00031149	3.5066	0.001098
CHKB	0.39656	-1.3344	1.65e-12	11.782	3.9057e-11
CTSV	0.37956	-1.3976	8.95e-14	13.048	2.373e-12
CCL21	0.36083	-1.4706	0.00027715	3.5573	0.00099452
PRL	0.35532	-1.4928	5.2e-10	9.2842	6.7518e-09
C3.2	0.33966	-1.5578	8.4e-09	8.0759	8.9412e-08
FRZB	0.20167	-2.3099	0.00034704	3.4596	0.0012086
GFRA1	0.19456	-2.3617	0.04881	1.3115	0.094352
TNFSF12	0.15448	-2.6945	1.3e-05	4.886	6.4217e-05
CCL25	0.096652	-3.3711	0.0053176	2.2743	0.014184
CCL28	0.095922	-3.382	1.35e-07	6.8702	1.1157e-06
Human-virus.3	1.2485	0.32016	0.0052054	2.2835	0.013913
Human-virus	1.1847	0.24449	1.08e-05	4.9681	5.4825e-05
Human-virus.1	0.86224	-0.21383	0.00038322	3.4165	0.00131
