# Supplementary material for: IL-18 Binding Protein, a biomarker of strength maintenance after surgery but reduced physical performance in age-related sarcopenia
Source: PLoS One. 2026 Jan 27;21(1):e0340493. doi: 10.1371/journal.pone.0340493 (PMC12843554; doi:10.1371/journal.pone.0340493)
Supplement: S4 File — (ZIP) [file pone.0340493.s004.zip]

Archive with 2 entries (2 files):
- Supplementary figure Legends.docx
- Supplementary Figures S1-S3.pdf
